# Supplementary material for: Genetic diversity of the obligate intracellular bacterium Chlamydophila pneumoniae by genome-wide analysis of single nucleotide polymorphisms: evidence for highly clonal population structure
Source: BMC Genomics. 2007 Oct 4;8:355. doi: 10.1186/1471-2164-8-355 (PMC2092436; doi:10.1186/1471-2164-8-355)
Supplement: Additional file 1 — Genes containing synonymous or non synonymous polymorphisms. This table list the genes and protein IDs containing synonymous or non synonymous polymorphisms as identified in this study. [file 1471-2164-8-355-S1.xls]

## Sheet: sSNP
Genomic position (Cpn CWL029)	Gene name	Protein ID
3386	gatB	AAD18162.1
6076	pmp_1	AAD18163.1
6130	pmp_1	AAD18163.1
6730	pmp_1	AAD18163.1
15930	CPn0011	AAD18170.1
17651	CPn0012	AAD18171.1
31242	CPn0020	AAD18173.1
39458	CPn0026	AAD18179.1
42040	lon	AAD18180.1
43262	CPn0028	AAD18181.1
44061	gcp_1	AAD18183.1
44199	gcp_1	AAD18183.1
55133	dnaX_1	AAD18193.1
58848	CPn0043	AAD18196.1
64053	yqfF	AAD18201.1
64694	yqfF	AAD18201.1
70531	CPn0055	AAD18208.1
72248	mrsA	AAD18209.1
73404	sodM	AAD18210.1
74367	accD	AAD18211.1
76112	ptsN_2	AAD18214.1
89899	tufA	AAD18227.1
113004	CPn0093	AAD18246.1
119428	uvrA	AAD18249.1
122506	uvrA	AAD18249.1
122659	uvrA	AAD18249.1
129315	ybbP	AAD18254.1
130233	cydA	AAD18255.1
132325	cydB	AAD18256.1
134203	CPn0105	AAD18258.1
143036	lepB	AAD18263.1
146766	hemK	AAD18267.1
150206	rl19	AAD18271.1
151104	rnhB_1	AAD18272.1
155823	recD_1	AAD18276.1
161562	ytfF	AAD18280.1
166915	CPn0133	AAD18286.1
170805	pepF	AAD18289.1
175578	rpiA	AAD18294.1
187391	dnlJ	AAD18302.1
191347	CPn0150	AAD18303.1
191871	CPn0150	AAD18303.1
194797	CPn0152	AAD18305.1
200100	CPn0156	AAD18309.1
201347	CPn0158	AAD18311.1
204104	CPn0161	AAD18314.1
207983	CPn0167	AAD18320.1
207995	CPn0167	AAD18320.1
209295	CPn0169	AAD18322.1
214703	CPn0174	AAD18327.1
215297	CPn0176	AAD18329.1
217891	CPn0178	AAD18331.1
218389	CPn0179	AAD18332.1	CPn0180	AAD18333.1
218718	CPn0180	AAD18333.1
225263	CPn0188	AAD18341.1
225515	CPn0188	AAD18341.1
228262	CPn0189	AAD18342.1
230176	CPn0190	AAD18343.1
231993	glnP	AAD18345.1
232131	glnP	AAD18345.1
235302	oppA_1	AAD18348.1
242319	oppC_1	AAD18353.1
245924	CPn0204	AAD18357.1
252171	CPn0210	AAD18363.1
252478	CPn0211	AAD18364.1
256785	CPn0215	AAD18368.1
259734	tgt	AAD18372.1
260361	tgt	AAD18372.1
265051	dsbB	AAD18380.1
266591	CPn0229	AAD18382.1
270554	CPn0234	AAD18387.1
271946	kdsB	AAD18388.1
274917	zwf	AAD18391.1
281695	ydhO	AAD18398.1
285155	CPn0249	AAD18402.1
287109	CPn0251	AAD18404.1
297188	ubiD	AAD18413.1
306125	gyrA_1	AAD18423.1
306188	gyrA_1	AAD18423.1
308003	gyrA_1	AAD18423.1
312753	CPn0278	AAD18427.1
315116	dhnA	AAD18430.1
321622	mgtE	AAD18435.1
335461	fabD	AAD18446.1
339300	yaeT	AAD18449.1
344435	pdhB	AAD18454.1
347996	glgP	AAD18456.1
349584	CPn0308	AAD18457.1
353071	60IM	AAD18459.1
363534	truB	AAD18468.1
366668	yscU	AAD18471.1
380551	folD	AAD18484.1
395216	adt_1	AAD18495.1
397658	CPn0354	AAD18498.1
397862	CPn0354	AAD18498.1
400265	CPn0356	AAD18500.1
409242	flhA	AAD18507.1
417407	CPn0371	AAD18515.1
427015	hemN_1	AAD18524.1
429741	CPn0381	AAD18525.1
430926	CPn0383	AAD18527.1
430977	CPn0383	AAD18527.1
436501	glgX	AAD18532.1
438683	ruvB	AAD18533.1
438899	ruvB	AAD18533.1
440624	CPn0393	AAD18536.1
440966	tlyC_1	AAD18537.1
451593	CPn0405	AAD18549.1
457431	msbA	AAD18557.1
459030	msbA	AAD18557.1
462310	amiA	AAD18561.1
464357	murE	AAD18562.1
468901	CPn0423	AAD18567.1
471791	CPn0426	AAD18570.1
472977	nqr2	AAD18571.1
477187	gcsH	AAD18577.1
480231	CPn0435	AAD18579.1
481412	lplA_1	AAD18580.1
486212	CPn0440	AAD18584.1
487106	CPn0441	AAD18585.1
492734	pmp_6	AAD18588.1
498672	pmp_8	AAD18590.1
499755	pmp_8	AAD18590.1
501944	pmp_9	AAD18591.1
502409	pmp_9	AAD18591.1
509354	pmp_11	AAD18593.1
515813	pmp_13	AAD18595.1
516763	pmp_14	AAD18596.1
517153	pmp_14	AAD18596.1
520157	CPn0455	AAD18597.1
525229	CPn0458	AAD18600.1
527913	CPn0461	AAD18603.1
545851	CPn0472	AAD18612.1
550092	CPn0474	AAD18614.1
555801	yqeV	AAD18617.1
558740	CPn0480	AAD18620.1
563458	CPn0483	AAD18623.1
564247	CPn0483	AAD18623.1
582702	hrcA	AAD18641.1
583563	hrcA	AAD18641.1
597660	CPn0516	AAD18656.1
598758	CPn0516	AAD18656.1
599928	CPn0518	AAD18658.1
609948	gltT	AAD18668.1
618021	CPn0537	AAD18677.1
624087	pmp_20	AAD18680.1
630182	yhbZ	AAD18684.1
633853	fusA	AAD18690.1
638624	tsp	AAD18695.1
638909	tsp	AAD18695.1
639483	tsp	AAD18695.1
644494	gltX	AAD18700.1
646324	euo	AAD18701.1
653583	secD/secF	AAD18704.1
653874	secD/secF	AAD18704.1
656161	yaeS	AAD18706.1
660153	argS	AAD18710.1
661799	murA	AAD18711.1
663977	CPn0572	AAD18712.1
666363	yhhY	AAD18715.1
681781	CPn0593	AAD18732.1
683800	pheT	AAD18733.1
686674	oppC_2	AAD18736.1
687907	oppC_2	AAD18736.1
702220	polA	AAD18751.1
704593	polA	AAD18751.1
709267	dnaB	AAD18755.1
709396	dnaB	AAD18755.1
710020	dnaB	AAD18755.1
711143	gidA	AAD18756.1
712561	lplA_2	AAD18757.1
727147	rl22	AAD18781.1
728163	rl2	AAD18783.1
740951	mip	AAD18800.1
743117	hisS	AAD18802.1
759116	CPn0676	AAD18815.1
759182	CPn0676	AAD18815.1
760733	CPn0678	AAD18817.1
763241	ygo4	AAD18819.1
763937	ygo4	AAD18819.1
771775	CPn0690	AAD18829.1
772937	abcX	AAD18830.1
773063	abcX	AAD18830.1
780269	ompA	AAD18834.1
782811	tsf	AAD18836.1
814293	CPn0727	AAD18866.1
823191	rs4	AAD18872.1
834722	CPn0739	AAD18878.1
840326	nqrA	AAD18882.1
841856	CPn0745	AAD18884.1
851935	CPn0755	AAD18893.1
852508	CPn0755	AAD18893.1
860719	CPn0764	AAD18902.1
871924	uvrD	AAD18910.1
879950	tolB	AAD18920.1
880862	tolB	AAD18920.1
889229	sdhA	AAD18927.1
892709	CPn0791	AAD18929.1
896362	rbsU	AAD18931.1
905306	eno	AAD18938.1
905387	eno	AAD18938.1
907912	uvrB	AAD18939.1
909129	trpS	AAD18940.1
910265	CPn0803	AAD18941.1
914444	CPn0807	AAD18945.1
916267	CPn0808	AAD18946.1
919155	mutL	AAD18950.1
919758	mutL	AAD18950.1
921559	pepP	AAD18951.1
954517	secA_2	AAD18979.1
961838	CPn0849	AAD18987.1
962573	CPn0849	AAD18987.1
964227	CPn0849	AAD18987.1
964565	CPn0849	AAD18987.1
965904	mreB	AAD18988.1
974175	CPn0856	AAD18994.1
980924	pgmA	AAD19001.1
986808	CPn0869	AAD19007.1
987631	serS	AAD19008.1
993926	CPn0875	AAD19013.1
1008065	nqr6	AAD19021.1
1013050	CPn0887	AAD19025.1
1013857	CPn0887	AAD19025.1
1018221	mfd	AAD19029.1
1031714	murF	AAD19037.1
1033484	murD	AAD19039.1
1042851	miaA	AAD19048.1
1053906	aas	AAD19060.1
1070221	CPn0938	AAD19076.1
1076887	dnaG	AAD19080.1
1079240	CPn0945	AAD19083.1
1087900	rl9	AAD19091.1
1092946	ide	AAD19093.1
1100080	pmp_21	AAD19099.1
1109033	pgm	AAD19103.1
1109585	pgm	AAD19103.1
1112174	tyrP_1	AAD19105.1
1112657	tyrP_1	AAD19105.1
1112807	tyrP_1	AAD19105.1
1113823	tyrP_2	AAD19107.1
1114306	tyrP_2	AAD19107.1
1115526	ftsY	AAD19109.1
1132633	nrdA	AAD19121.1
1141686	pheS	AAD19130.1
1142931	CPn0994	AAD19131.1
1148214	ftsH	AAD19135.1
1154452	CPn1003	AAD19140.1
1164209	ychM	AAD19151.1
1178315	pgi	AAD19162.1
1184110	arcD	AAD19168.1
1184140	arcD	AAD19168.1
1201755	asd	AAD19185.1
1207906	CPn1054	AAD19191.1
1212504	CPn1057	AAD19194.1
1216708	tktB_2	AAD19197.1
1219551	xseA	AAD19199.1
1225182	CPn1070	AAD19207.1
1226455	CPn1071	AAD19208.1
1226752	CPn1071	AAD19208.1

## Sheet: nsSNP
Genomic position (Cpn CWL029)	Gene name	Protein ID
2083	gatA	AAD18161.1
3435	gatB	AAD18162.1
4877	pmp_1	AAD18163.1
6632	pmp_1	AAD18163.1
9499	CPn0007	AAD18165.1
34155	CPn0021	AAD18174.1
39036	CPn0026	AAD18179.1
43466	CPn0029	AAD18182.1
49208	CPn0034	AAD18187.1
49603	CPn0035	AAD18188.1
50873	CPn0035	AAD18188.1
52138	ptsI	AAD18191.1
52173	ptsI	AAD18191.1
53356	ptsI	AAD18191.1
55150	dnaX_1	AAD18193.1
56327	CPn0041	AAD18194.1
59421	CPn0043	AAD18196.1
65661	yqfF	AAD18201.1
69744	rnc	AAD18207.1
71845	mrsA	AAD18209.1
75669	ptsN_2	AAD18214.1
79350	CPn0065	AAD18218.1
80268	CPn0065	AAD18218.1
87892	CPn0071	AAD18224.1
91776	nusG	AAD18229.1
94997	rpoB	AAD18234.1
95036	rpoB	AAD18234.1
101134	rpoC	AAD18235.1
105804	CPn0087	AAD18240.1
105973	CPn0087	AAD18240.1
110935	atpI	AAD18244.1
125116	pyk	AAD18250.1
125117	pyk	AAD18250.1
126105	htrB	AAD18251.1
126420	htrB	AAD18251.1
127615	CPn0099	AAD18252.1
127818	CPn0099	AAD18252.1
135616	phoH	AAD18259.1
139804	ileS	AAD18262.1
141047	ileS	AAD18262.1
143180	lepB	AAD18263.1
143182	lepB	AAD18263.1
147783	ffh	AAD18268.1
152582	metG	AAD18275.1
153338	metG	AAD18275.1
155455	recD_1	AAD18276.1
155460	recD_1	AAD18276.1
157317	CPn0124	AAD18277.1
158572	CPn0125	AAD18278.1
161071	CPn0126	AAD18279.1
163750	CPn0130	AAD18283.1
166334	CPn0132	AAD18285.1
173251	hemL	AAD18291.1
184771	CPn0148	AAD18301.1
185388	CPn0148	AAD18301.1
191806	CPn0150	AAD18303.1
192029	CPn0150	AAD18303.1
194943	CPn0152	AAD18305.1
198301	gseA	AAD18307.1
206221	CPn0163	AAD18316.1
207175	CPn0165	AAD18318.1
216469	CPn0176	AAD18329.1
218389	CPn0179	AAD18332.1	CPn0180	AAD18333.1
219927	accC	AAD18335.1
221989	rpe	AAD18338.1
222006	rpe	AAD18338.1
222018	rpe	AAD18338.1
224691	CPn0187	AAD18340.1
224720	CPn0187	AAD18340.1
225451	CPn0188	AAD18341.1
225519	CPn0188	AAD18341.1
225520	CPn0188	AAD18341.1
226502	CPn0189	AAD18342.1
227768	CPn0189	AAD18342.1
229466	CPn0189	AAD18342.1
230747	CPn0190	AAD18343.1
232037	glnP	AAD18345.1
242452	oppC_1	AAD18353.1
246179	CPn0205	AAD18358.1
247884	ybhI	AAD18360.1
251112	CPn0209	AAD18362.1
256692	CPn0215	AAD18368.1
263038	CPn0223	AAD18376.1
269963	CPn0232	AAD18385.1
272991	pyrG	AAD18389.1
276022	devB	AAD18392.1
276035	devB	AAD18392.1
277513	CPn0240	AAD18393.1
278217	CPn0241	AAD18394.1
282059	ydhO	AAD18398.1
284905	CPn0249	AAD18402.1
286175	CPn0251	AAD18404.1
286176	CPn0251	AAD18404.1
289592	CPn0255	AAD18406.1
303202	ywlC	AAD18419.1
307660	gyrA_1	AAD18423.1
314312	dppF_1	AAD18429.1
318360	CPn0283	AAD18432.1
325837	aaaT	AAD18438.1
326460	aaaT	AAD18438.1
328330	CPn0290	AAD18439.1
331095	CPn0293	AAD18442.1
335598	fabD	AAD18446.1
338452	yaeT	AAD18449.1
342193	CPn0303	AAD18452.1
352131	60IM	AAD18459.1
361041	infB	AAD18466.1
364578	ribF	AAD18469.1
375238	CPn0329	AAD18478.1
381704	smpB	AAD18486.1
382546	dnaN	AAD18487.1
382917	dnaN	AAD18487.1
385628	yaeL	AAD18488.1
385670	yaeL	AAD18488.1
386751	yaeL	AAD18488.1
387882	yaeM	AAD18489.1
388435	yaeM	AAD18489.1
394309	adt_1	AAD18495.1
396486	CPn0352	AAD18496.1
396594	CPn0352	AAD18496.1
396604	CPn0352	AAD18496.1
397713	CPn0354	AAD18498.1
399138	CPn0355	AAD18499.1
399304	CPn0355	AAD18499.1
399345	CPn0355	AAD18499.1
405572	tyrS	AAD18505.1
406236	tyrS	AAD18505.1
412048	CPn0366	AAD18510.1
413687	CPn0367	AAD18511.1
421395	CPn0375	AAD18519.1
429299	CPn0381	AAD18525.1
430239	yabC_1	AAD18526.1
438643	ruvB	AAD18533.1
440967	tlyC_1	AAD18537.1
444910	CPn0397	AAD18540.1
446939	CPn0400	AAD18544.1
458519	msbA	AAD18557.1
458944	msbA	AAD18557.1
462380	amiA	AAD18561.1
465768	pbp3	AAD18563.1
479278	CPn0434	AAD18578.1
481826	clpC	AAD18581.1
482237	clpC	AAD18581.1
485722	CPn0439	AAD18583.1
487617	CPn0441	AAD18585.1
488298	CPn0442	AAD18586.1
488858	CPn0443	AAD18587.1
488966	CPn0443	AAD18587.1
497235	pmp_7	AAD18589.1
498154	pmp_8	AAD18590.1
517316	pmp_14	AAD18596.1
520347	CPn0455	AAD18597.1	CPn0456	AAD18598.1
520348	CPn0455	AAD18597.1	CPn0456	AAD18598.1
522118	CPn0457	AAD18599.1
522868	CPn0457	AAD18599.1
524288	CPn0458	AAD18600.1
525881	CPn0458	AAD18600.1
528328	CPn0461	AAD18603.1
532233	CPn0463	AAD18605.1
532458	CPn0464	AAD18606.1
532899	CPn0465	AAD18607.1
534699	pmp_15	AAD18608.1
536952	pmp_16	AAD18609.1
543839	pmp_18	AAD18610.1
545207	pmp_18	AAD18610.1
546951	CPn0472	AAD18612.1
549364	CPn0473	AAD18613.1
555478	yqeV	AAD18617.1
556327	hflX	AAD18618.1
559925	CPn0481	AAD18621.1
561323	artJ	AAD18622.1
563051	CPn0483	AAD18623.1
563279	CPn0483	AAD18623.1
566479	CPn0486	AAD18626.1
570270	CPn0489	AAD18629.1
577181	CPn0496	AAD18636.1
580163	CPn0499	AAD18639.1
581947	proS	AAD18640.1
582036	proS	AAD18640.1
595976	CPn0514	AAD18654.1
598217	CPn0516	AAD18656.1
598465	CPn0516	AAD18656.1
599436	CPn0517	AAD18657.1
604491	CPn0522	AAD18662.1
604778	CPn0523	AAD18663.1
605710	CPn0524	AAD18664.1
608839	sucB_2	AAD18667.1
609292	sucB_2	AAD18667.1
609627	sucB_2	AAD18667.1
620063	pmp_19	AAD18679.1
625093	pmp_20	AAD18680.1
627959	CPn0541	AAD18681.1
633995	fusA	AAD18690.1
633997	fusA	AAD18690.1
637698	CPn0553	AAD18693.1
639294	tsp	AAD18695.1
641627	omcB	AAD18697.1
646934	CPn0562	AAD18702.1
648009	CPn0562	AAD18702.1
666095	yhhY	AAD18715.1
670314	truA	AAD18719.1
671668	CPn0582	AAD18721.1
672163	CPn0582	AAD18721.1
673146	atoS	AAD18723.1
681575	CPn0593	AAD18732.1
683094	pheT	AAD18733.1
684312	pheT	AAD18733.1
690229	oppA_5	AAD18738.1
694965	hemZ	AAD18742.1
699463	CPn0608	AAD18747.1
699464	CPn0608	AAD18747.1
701829	yacE	AAD18750.1
701911	yacE	AAD18750.1
703065	polA	AAD18751.1
716972	CPn0623	AAD18762.1
718502	rpoA	AAD18765.1
722892	rl18	AAD18771.1
725283	rl14	AAD18776.1
725916	rl29	AAD18778.1
727028	rs3	AAD18780.1
727710	rs19	AAD18782.1
731579	CPn0648	AAD18787.1
731838	fmt	AAD18788.1
743865	hisS	AAD18802.1
743902	hisS	AAD18802.1
743905	hisS	AAD18802.1
743923	hisS	AAD18802.1
743965	hisS	AAD18802.1
751959	CPn0668	AAD18807.1
755330	CPn0673	AAD18812.1
759773	CPn0677	AAD18816.1
763287	ygo4	AAD18819.1
763935	ygo4	AAD18819.1
763936	ygo4	AAD18819.1
768832	CPn0687	AAD18826.1
777514	pbp2	AAD18833.1
778074	pbp2	AAD18833.1
782812	tsf	AAD18836.1
782814	tsf	AAD18836.1
786583	karG	AAD18840.1
790011	CPn0703	AAD18842.1
804774	gyrA_2	AAD18855.1
807199	CPn0720	AAD18859.1
808055	kdsA	AAD18860.1
811548	CPn0726	AAD18865.1
811874	CPn0726	AAD18865.1
815769	CPn0727	AAD18866.1
819055	CPn0729	AAD18868.1
819336	CPn0729	AAD18868.1
819698	CPn0729	AAD18868.1
830292	recC	AAD18876.1
831171	recB	AAD18877.1
831289	recB	AAD18877.1
834717	CPn0739	AAD18878.1
848357	CPn0751	AAD18889.1
848427	CPn0751	AAD18889.1
848857	recD_2	AAD18890.1
857272	CPn0760	AAD18898.1
858643	recA	AAD18900.1
860690	CPn0764	AAD18902.1
860964	CPn0764	AAD18902.1
862740	CPn0766	AAD18904.1
870564	uvrD	AAD18910.1
873901	yggV	AAD18913.1
876657	groEL_2	AAD18915.1
878247	CPn0779	AAD18917.1
881184	CPn0783	AAD18921.1
887380	sdhC	AAD18926.1
889919	sdhB	AAD18928.1
890038	sdhB	AAD18928.1
891880	CPn0791	AAD18929.1
894984	rbsU	AAD18931.1
898516	CPn0795	AAD18933.1
901804	CPn0797	AAD18935.1
903387	CPn0798	AAD18936.1
905269	eno	AAD18938.1
906045	eno	AAD18938.1
914728	CPn0807	AAD18945.1
923073	CPn0814	AAD18952.1
924364	gspD	AAD18953.1
924365	gspD	AAD18953.1
924367	gspD	AAD18953.1
937844	CPn0830	AAD18967.1
940939	lpdA	AAD18970.1
942337	CPn0835	AAD18973.1
964247	CPn0849	AAD18987.1
976455	fliI	AAD18996.1
976473	fliI	AAD18996.1
979425	CPn0861	AAD18999.1
981001	pgmA	AAD19001.1
982255	yjbC	AAD19002.1
996090	CPn0878	AAD19016.1
1008855	nqr6	AAD19021.1
1009434	ygcA	AAD19023.1
1012197	CPn0887	AAD19025.1
1013387	CPn0887	AAD19025.1
1014302	hemG	AAD19026.1
1015125	hemG	AAD19026.1
1024120	tktB_1	AAD19031.1
1025505	tktB_1	AAD19031.1
1030977	murF	AAD19037.1
1032322	mraY	AAD19038.1
1033782	murD	AAD19039.1
1039087	murC/ddlA	AAD19043.1
1041775	rsbV_2	AAD19047.1
1046090	CPn0914	AAD19052.1
1050757	cysQ	AAD19058.1
1051674	CPn0921	AAD19059.1
1051755	CPn0921	AAD19059.1
1061979	CPn0929	AAD19067.1
1062893	CPn0930	AAD19068.1
1064862	lysS	AAD19069.1
1065734	cysS	AAD19070.1
1073766	mutS	AAD19079.1
1082245	glyQ	AAD19084.1
1086232	ctc	AAD19087.1
1095076	cafE	AAD19095.1
1097086	CPn0960	AAD19096.1
1099657	pmp_21	AAD19099.1
1104243	CPn0964	AAD19100.1
1107233	pcnB_2	AAD19102.1
1107352	pcnB_2	AAD19102.1
1110856	glmS	AAD19104.1
1113122	yccA_1	AAD19106.1
1113215	yccA_1	AAD19106.1
1116158	ftsY	AAD19109.1
1120182	CPn0976	AAD19113.1
1122302	CPn0977	AAD19114.1
1124028	htrA	AAD19116.1
1127819	CPn0981	AAD19118.1
1138431	murB	AAD19125.1
1145788	CPn0996	AAD19133.1
1152175	pnp	AAD19136.1
1159185	CPn1010	AAD19147.1
1160503	yzeB	AAD19149.1
1164293	ychM	AAD19151.1
1164305	ychM	AAD19151.1
1164306	ychM	AAD19151.1
1168897	CPn1016	AAD19153.1
1170219	CPn1018	AAD19155.1
1172502	CPn1020	AAD19157.1
1175204	CPn1022	AAD19159.1
1177423	pgi	AAD19162.1
1178362	pgi	AAD19162.1
1178730	pgi	AAD19162.1
1184101	arcD	AAD19168.1
1184109	arcD	AAD19168.1
1184117	arcD	AAD19168.1
1187272	CPn1033	AAD19170.1
1192235	aroL	AAD19175.1
1200283	CPn1046	AAD19183.1
1201835	asd	AAD19185.1
1203027	lysC	AAD19186.1
1209464	CPn1054	AAD19191.1
1213265	CPn1057	AAD19194.1
1215170	kgsA	AAD19196.1
1215329	kgsA	AAD19196.1
1217742	CPn1061	AAD19198.1
1220113	tpiS	AAD19200.1
1220284	tpiS	AAD19200.1
