# Supplementary material for: Genetic diversity of the obligate intracellular bacterium Chlamydophila pneumoniae by genome-wide analysis of single nucleotide polymorphisms: evidence for highly clonal population structure
Source: BMC Genomics. 2007 Oct 4;8:355. doi: 10.1186/1471-2164-8-355 (PMC2092436; doi:10.1186/1471-2164-8-355)
Supplement: Additional file 3 — Primers. This table lists the primers used for amplification of SNP containing fragments. [file 1471-2164-8-355-S3.xls]

## Sheet: Primer
SNP-position		forward primer		reverse primer
3386	f3386	GTGCTGATGCGTCTCAAAGA	r3386	TTCCTGGGGATTCCATCATA
6076	f6076	CTGCAGATGGCCGTAGATTT	r6076	AACCCAATGCCTATGATCCA
15930	f15930	GAGAAAGTGAGCCTTATGGACAA	r15930	ACCCAATCCACAAACAATGAG
31242	f31242	TTTTCCAAATCCATTCAGCA	r31242	TCCTCCACCCTAGGGAGTTC
39458	f39458	TGACGCCTTTTTCTAATTGC	r39458	TTATTCCTAGCCTGCGCAAC
42040	f42040	ACCCTCGATTGGCATGATAC	r42040	CCGTATTTACTGGAGCGACA
44199	f44199	AAGTGCTGGAGCATTGGTCT	r44199	AAAAACTGCTCGCAAAGAGC
55133	f55133	CTTGGGAAGCAAAGCCTAAA	r55133	CCCACCGTGGTATCGAAGAT
58848	f58848	GTTTGGGGCTCTCTGCATTA	r58848	CTCATGGATCAGGCCCTCTA
64694	f64694	CTATGGGGCTACGGTGCTT	r64694	ATGAGCAGGCTTCCCATAGC
70531	f70531	ATTTCTTTGCAGCGGAATTG	r70531	CGGCCTGTGGTTTTTGTAAT
72248	f72248	TTGGTCAAGAGCTTGGTGACT	r72248	TCGCAGAACTGATTTCCTCA
73404	f73404	ACAGCCTCCAAAACATGAGC	r73404	AATAGACGCACAAGCCACCT
74367	f74367	GGTGAAGACCTCAGCAGCTC	r74367	TGCAAGATGCGGTATGATGT
76112	f76112	TTGAAATGCTCTCCCACAGA	r76112	GGAAGCCTATGAGGATCACC
89899	f89899	TTGAAATGCTCTCCCACAGA	r89899	GGAAGCCTATGAGGATCACC
113004	f113004	GCCTTCCCGTGACTTTGTAT	r113004	CATCCCATTCTTTTCCCAAA
122506	f122506	ATGTGAATCAAGCGGCCTAT	r122506	ACGAGATCAAGGCAATACGG
122659	f122659	GGATCGTTGCCTCTGTTAGC	r122659	ACCCTTTCTGGAGGAGAACAA
129315	f129315	TAGGCCAATGCCGAATAAAG	r129315	TTCGGTGAAAATCAATGCAA
132325	f132325	GCGTTTTGATGCTTTCCCTA	r132325	CTAAATCCGACCCTCATGGA
143036	f143036	AGATCGGCATAGCTGACTGG	r143036	ACCTCCCTATCCCAGATGCT
146766	f146766	GCTAGCTTTAAGGGGGCAAC	r146766	AGGCTCGTAACAACGCACTT
150206	f150206	GTATGGGCCCTAGCACAAGA	r150206	GCAGCCTTACCAGTTTTTCC
151104	f151104	TTTACCCCATGACATTCCTTG	r151104	CCCTCTCGAGGTTTCCTTGT
155823	f155823	CGTGTTTCGCTAATTCCAGA	r155823	TCATCTTCCAGGAAAACAAGA
161562	f161562	TCCAGGCTATTAAAGCTTTTGC	r161562	CTCCAACCGCCGTACTCTAC
166915	f166915	ATCTCCAGGGAGGTTCAGGT	r166915	TCTGAACGCTTTCCTTACGC
170805	f170805	CCTCTAGGCACGAAGGGTAA	r170805	AAAAAGTCGCTGCCTTGCTA
187391	f187391	CGAGCAAGCTAAACATGTGG	r187391	GATCCTGGGTTATTCCCCATA
191347	f191347	GCGTGACACAGTCCAAGAGA	r191347	CCTGATTCTGAAGCCTCTGC
194797	f194797	CTCCTTCGCCGTGTTTAGAG	r194797	GGAAGGAGGGTTCCCTACAG
201347	f201347	AATGAAGGCCCATACAGTGG	r201347	AGAGGTCCACCCAGGTTTCT
204104	f204104	GAAACGCGTGATCGACATC	r204104	GGCTCGCTATTTTTGGTTCA
209295	f209295	TTCCATCACAATCGCGTAAA	r209295	GGTTCAGAGTGTTCACAACCA
214703	f214703	TGCTCTCGACCCCATCTATT	r214703	ACACAATTGGGTTGCTCCAT
215297	f215297	CCTGCCAGGTTATCACCCTA	r215297	ATTCTTGGCGTCCAACCTTT
225263	f225263	CACTAAATTCTTGCATTATGTTTCG	r225263	GGCCATCTTCTAGAGATAAGAGCAT
228262	f228262	TAATCACCTAGCCCCCTTCC	r228262	TGGAGAGTTCCCTGAGTTCC
230176	f230176	GCCGTCAGTAAAGCTATCCAA	r230176	TGCTTCAGATTTTTCAGGGTTT
232131	f232131	TGCCCTCGCTCTAAAGAAAA	r232131	TTGCAGAAAATATCCGTGGAG
235302	f235302	CCTCATGGCTCACCTTCAAT	r235302	CAAAGTCTGCGAACCATCCT
242319	f242319	CCTTTTGCCATGGTTCTATCA	r242319	GGCTTTTGCAGAAAGGACAA
245924	f245924	AGAATGGGCGTGGGTATTTT	r245924	AGCAATAGCTGAGGGGGATT
256785	f256785	CGACTTCACGTCCAAACAGA	r256785	CCCCAACCCTCTTCAACTTT
259734	f259734	TCACAGCGATATTCCTCTGCT	r259734	ACGTACGGGAACACGAAGTT
265051	f265051	GAGAACCCCAGGACTCTCAA	r265051	TCCTTCCTCAGGCAGTCCTA
271946	f271946	CGACGCTTTGGTTCAGAAGT	r271946	GCATTTGAAAGGCATGTGAT
274917	f274917	GGAACACGTGGAAATCGTCT	r274917	TACCATATCCCGAAGCATCC
285155	f285155	CGGATTGAGAACGAATGGAT	r285155	TTGAGCAGGGAGTGGGTTAC
287109	f287109	GATTATTGGCTGCGGATGTT	r287109	TCCACATTGCGTTTCTGAAT
306125	f306125	GCATCCCCTTCTTTCAAGTG	r306125	CATCTTGGTATGGCAGTTCG
308003	f308003	GGGGATATTCGTTGCCATC	r308003	GATATCCGGGATGGACTCAA
312753	f312753	TGCTTGAGGTTCCAAATGAA	r312753	CCGTTTTGAATGGTCTGTCA
321622	f321622	AGATCGACGACCTCTTCACG	r321622	GATTCTGAGGTCTGCGCTTT
335461	f335461	GCAATCCAAATTCCTTGACC	r335461	AGGACAAGGGAGCCAATATG
339300	f339300	TCTTGACAATCTTTTTGGAGGAA	r339300	GACACCTGCAGCAGAGACAA
344435	f344435	CGAGAAGCAATTGACGAAGA	r344435	AGGGTTCGAAGGGGCTATAA
347996	f347996	CGGCGCTTATCATCATTTTT	r347996	TTACTGAGGGGCAGGAATTG
363534	f363534	CTGGCGTTATGGTCATGTTG	r363534	CTAACATCGTGCCAAGCTCA
380551	f380551	TCATAGCCAGTCGGAAAACC	r380551	TTTGCGGATAAAGAGGTTCC
395216	f395216	CTTCTGGGCTGGTCGCTAT	r395216	TGAAGAAGCAGGAGCTGAATC
397658	f397658	AAAAGAACAAGTATTCCCCCAAG	r397658	AGGCTGCCTCCAATTTTCTT
397862	f397862	GGGTATCGCACGCTTAAAAA	r397862	GATTGATACGCCGCATGATA
400265	f400265	TGCCAAGCTGACCTAGGATT	r400265	TTTGATTCCCTCCTTCACCT
417407	f417407	GCCCTTCCTCTGGAAATCTA	r417407	AGGAGGAGACACTCTCATATTTTC
427015	f427015	TAAGGCTCCCCTAGCTCTTT	r427015	TGATTCTGGCATTCTTGCAG
429741	f429741	CACAAAGGCAAACCAACTCA	r429741	TCGGGGATATTTTTCTTGTGA
430926	f430926	GCACGGGTACCGAGAGTATT	r430926	CTGTGCTCTGTTGGCAAGAA
436501	f436501	TCTTTTCTCGTGGTCCTTCG	r436501	GCTGTAGTTCGCATCTGTGC
438683	f438683	GCAAAATCTCTGACCCAACG	r438683	TAATCAAACCCTCGGACCTG
438899	f438899	AAAGGAGCAAGATCGACACG	r438899	CATGACGCATCAAGTAGCTG
440624	f440624	GATCAAATCCTGGTGGGTGA	r440624	GCGAGATCAAACTCGTAGGC
451593	f451593	AGCTGTTGCTGCATACTTGC	r451593	AAACTTCTCACTCCCGCGTA
459030	f459030	GAAGATTGCCAGTCCTCGAA	r459030	GCTGTTGGAGAAACGGTACG
464357	f464357	TCGTAATACTTTGCAGAAAGCTCA	r464357	TCGACCTACGAGTAAAGAAATCC
468901	f468901	CCTGAAGAAGACGATGACGA	r468901	CGTCCCAAACAGAAGAGAGC
471791	f471791	ATAGGCCGACAAAAAGCAGA	r471791	AACTGCTTGGAAAAACTTCTCG
477187	f477187	GTCGGACTACAGCCAACCAT	r477187	CGTCCTGCTAGCGTGGATA
480231	f480231	TGAGCAAGCTTCACAGAAGA	r480231	AGGGGATGAGGTTCCTGAGA
481412	f481412	TTCGAAGTTTTTGCCATACAA	r481412	CCCACATGGCTAAGGACAGA
486212	f486212	ACGAAGAACTCTGCGACCTC	r486212	GGGATTGCTAGAAGAAGAGCAA
487106	f487106	CGGGACACGTACTCTCGACT	r487106	GATCCACAAGCCCAGAAAGA
492734	f492734	CGGTCCTGTCTCCTTTACCA	r492734	CTTGACTGGGGAGTTTTCCA
498672	f498672	AGTAACTCAAGGCGGAGCAA	r498672	CAGAGAGCTTTTCCCCAGAA
499755	f499755	GGAACTGCGAATTTCTTCCA	r499755	ACGGTGCTTCTTTAGGGAGA
501944	f501944	AAATGGTCCTGACCTTGCAG	r501944	TTGAGGGTTATTCCAAGAGACA
502409	f502409	CCGCGAATATTCACATCACA	r502409	TCCCGAATAATTGGCAGAAG
509354	f509354	AAGCTAGCCCTTTCCTCTGG	r509354	GGCTGCGTGAATGAAGATTT
515813	f515813	CAGGAGGCACTTCTCGAGTT	r515813	GAGGTCCACGTAGCTCCATT
517153	f517153	ATCATCTTCACCGCCAACTC	r517153	TCGGAAGCCAAAATCGTAAG
520157	f520157	ACTGGAGACCCAAGGGAGAT	r520157	AGTGTGGCTGCGCTTTTTAC
527913	f527913	GAATGATCGCACGGAGAGAG	r527913	TTGCTCTTGTGGGTTTTGGT
550092	f550092	TAGCAGCAAGAGCCTCAACA	r550092	GGTGCGCCAGTTCTTAATTG
555801	f555801	TCTACAACCCCTGCGATTTC	r555801	CCAAGAGGTCCTGGATTCTG
558740	f558740	TTTTCGAGAGGGATCTCGTG	r558740	TGTGAGTTGGGTCTTTGGTG
563458	f563458	AGATCACCTCCCTGAAGCAA	r563458	GGAGGGGTTTCAAAGGATGT
564247	f564247	AAGCCTCCAGCACGCTATC	r564247	TGAGAAGCCTCTCTTTGGAA
583563	f583563	CAGCGTTCATAGGGAAGGAG	r583563	AGGGTGACGATTTCCTGTTG
597660	f597660	TGCATAATCTCACCAGAAGCA	r597660	GGCAACTCAGTCACAAGCAC
598758	f598758	CCCAGCCTCCTCATAATCAC	r598758	CTGATTACGACGCCCATTTT
609948	f609948	GCCTGCTTTAGGAGAGGGTAA	r609948	CATTCTCTGCCGTGGGTAGT
618021	f618021	TCCTCGGAAGCTTGATTTTC	r618021	AGCGAAATCGTTTGCACTTA
624087	f624087	AAAATGCGGCCTTCTCAAAT	r624087	AGATGCCCCCACCATATAAA
630182	f630182	CACTTCGGTATGTGCGAGTG	r630182	GCGGCTCCGTAATCATAGAA
638624	f638624	TCATGTCGATGCTCAAGAGG	r638624	GCAGCAAGCTGCTCTTCTTT
638909	f638909	TCGAAGCAACCTATGCAATG	r638909	CCCCCAGGAATGATTTCTCT
639483	f639483	TCATACGATCGCCTTGAGAA	r639483	TACAATCTCCGCTGCTGATG
644494	f644494	CAGTGGGATGATGGCTTTTT	r644494	TCGACGTATTGGAAAGTCAGG
653583	f653583	CAGCCAAACGACTGTCAAAA	r653583	ACCCCTCTATCTGGGAAACG
653874	f653874	CAACGAAGACAGGCGTGATA	r653874	CCTCGTTCATGGAGAGCCTA
656161	f656161	AGCCTCTCCCTACTGGGATG	r656161	TGAATTTCCTCTTTTGGTCTCC
663977	f663977	ATGCGTCCTTGAACCAAGTC	r663977	TTTCTGTCCCGGTTCCTATG
666363	f666363	GCGGTCCCTATGCCTTTATT	r666363	CGGGACATGAAACAGGAAAT
681781	f681781	ACGCGGAGAATGCTGTAATC	r681781	AAGGGCTTGTTTTTGCTGAT
683800	f683800	CCCTCATTTCAAGAAACCACA	r683800	CATTGATGTCATGGCGGTAG
686674	f686674	GACGGGGATCTAAAGCATCA	r686674	TTGAACACAGTTTTGCTAGGC
687907	f687907	AATCCCCAACTGCTCATACG	r687907	GATTGGCATCTACGCTCCTT
702220	f702220	CCAGAAGAGAGATCCCCTGT	r702220	TCGTTATCCCGAAATTGCTC
704593	f704593	TTTGTGGAGGGATGTCTTCG	r704593	GAGTGATTGGCTCTGGTGGT
709396	f709396	TGCCGAAGCCTTAGATGAAG	r709396	GTCAACTTCGGATCGAGAGC
711143	f711143	GAAGGCTGGATGTTCTCAGG	r711143	CGAGGACCTACCCCTTCAAT
712561	f712561	TCTTCACCAACTGCAAATTGA	r712561	TGTGATGTACCCAGCGATGT
727147	f727147	TACGACGGACAACAAATCCA	r727147	GTGTGCAAGAGGCTGAGGA
728163	f728163	CCAATGGTAGCTCTGCATCC	r728163	GCCATATATCCTGCCGTCAT
740951	f740951	AAGAATTTTTCTGCCAATGAAA	r740951	GCTTCGGGCATGTAGCATAG
743117	f743117	CAACGGTGTGTTCTGTATTTCA	r743117	GGCTTGATTTCAGCTTTTGG
759116	f759116	CTTTTGGATGGCGTTTTGTT	r759116	TTGGGCGAATACAATGACAG
760733	f760733	CCCAAGCCCAATAGAGAGAA	r760733	AAGTCACTATCCCACAGGTTCC
771775	f771775	GCCTCGAGAACGCATGTAA	r771775	CACTATTGCGACGGTTGAGA
772937	f772937	GAAAGCGCTACTCGACCATC	r772937	CAAGATGTTTTTGCGAGACG
773063	f773063	TGCATCTACATCCAAACCAGA	r773063	GCGGGAGATGAGAGTGTCTT
780269	f780269	GCCGTTTTTCAATGATAAGAGC	r780269	TAGGCTTGGCTCCCATAGAA
782811	f782811	GATGGCGAGGCAAACTAATG	r782811	TCACTGCTCTGAGTTCGTCTACA
814293	f814293	TCCAGCTCCTATGTTCCTTCA	r814293	TCGACTAGGGGAACCAAAGTT
823191	f823191	GATCCCGAAGCAATCCAGTA	r823191	GGGCTTTGCAAAAACAATTT
834722	f834722	TCACCCAACAAGAACTAGACCA	r834722	GCGGGAGGAAGAATGAATTT
840326	f840326	ATGCCGATGAGAATTCCTGT	r840326	GCCTCTAGCTGCGTATCAGG
841856	f841856	TCTTTTGGCTTTGATTTGGA	r841856	GCTCCCTTAACGACTTCTGG
851935	f851935	TGCATTGAGACGTAGGGAAA	r851935	AGCATATTGCGTTGCTCAGA
852508	f852508	CGAATGCTGTTACGGGAAAT	r852508	GCAAAGAGGGCCTTTATTCA
871924	f871924	TGTGCATGGTTGGTATCTTGA	r871924	TTGATGTTCCGATGGTGTGT
880862	f880862	TGTGAGGGCGTAATGAACTG	r880862	CGGCAACTATGCTTCCAAGT
892709	f892709	GAGCCGTAGCAAAACAGGAA	r892709	ACGGCTCTACAATCCCCTCT
896362	f896362	GGAGATGGAGAGCAGGATCA	r896362	CCGAACGTTCTCCTTAGCAA
907912	f907912	AAGGAGAAAGTCCTCAGGAAAA	r907912	TCTCCCATCCCACAGAGAAG
909129	f909129	ACCTTGACGATAGCGTGCTT	r909129	CCTCAATCGAGGAGGGAAGT
914444	f914444	GGACTCTCTCCTCTAATGTCAGC	r914444	TTGGCGTACAGGTTGTAGCA
919758	f919758	CGGCAACTAGGAACCACAGT	r919758	GAGGCAGAAGCAAGGCATAG
921559	f921559	GACAGCTGCGAGCTTTCTG	r921559	GGTCATGCCAGATTCCAGTT
954517	f954517	AGATGTCGTTCGGTCTGTCA	r954517	CCAAGTTTGGTCAGAATGGA
961838	f961838	GCTACACCCGCAAAGAAAAG	r961838	GATGTGCTGGCAGTCGTAGT
964227	f964227	AGCGGCTGTTCTTTGATTGT	r964227	CAACAAAGCGATCGTAGCTG
964565	f964565	GAACGCCGATAGAGAACTCG	r964565	CAGGCTCTGGAGCATCCTTA
965904	f965904	TGTTTTTCGCCCAAGAATTT	r965904	ACCTGATCACGACCTCGAAC
980924	f980924	CCGACCAACTGTCGGATACT	r980924	GAGGCGCAGCTACAAAACAG
987631	f987631	TCACTGGTCTTTGGGAAGAAG	r987631	GCCTTTACAACACCCAATCAA
993926	f993926	TGCTTTGTACCGTATCCGAGA	r993926	TGTCTCTCCTGTTGCGATTG
1008065	f1008065	TGGAAATTGGGAAACTGTCG	r1008065	CAGTCAACTTCCTGCGGATT
1013857	f1013857	TGCCTTGAAGCATCTGTCTG	r1013857	ATTGGACAAGTGTGCGGTCT
1031714	f1031714	CAACTGCTCCCCAAAGATTC	r1031714	TTTTCCCTCCATCACTTGGT
1033484	f1033484	GGGACTGGAATCACAGGAAA	r1033484	AACTCCTGGTTGTCCCATGT
1042851	f1042851	CGTTCCCAAAGCTTCAAGAG	r1042851	CTGAAGGTTTCATTCCTGTGG
1053906	f1053906	GGTTCCCTAGTGGTGTGTGG	r1053906	GCCCTACCATAAGCCGAGA
1076887	f1076887	TCCCAAGGGGGTAAGTATGTC	r1076887	GCAATGAGTCCTGAGCTTCC
1079240	f1079240	TGCCATCCTACTTCGGACAT	r1079240	CTCTGCGAGAATCGGATCTT
1087900	f1087900	AGGGTTGTTGCCTTTTGTTG	r1087900	ATAGCGTAGTGGGCATGAGG
1092946	f1092946	TCCGTAATTAGCTGCTCGTTT	r1092946	GTTTTGGTTGTGGGAATGCT
1100080	f1100080	AAGTGAGGAATCACGGAGGA	r1100080	CACGGGAGCTGTTTCTTGAG
1109033	f1109033	GGACGCAGGGATTATGATTT	r1109033	CTAGCGCAATCCCAAGATGT
1112174	f1112174	CAAAGAACCCAGTGAACATGC	r1112174	TGGAATCCAAAAGCAAGGAA
1112657	f1112657	GGAACGTTGATTCCTCTTGTTC	r1112657	GCCCTTTCCACACAATCAAT
1112807	f1112807	TGGCTTCTTTGCTTTGGTCT	r1112807	AACCCTCCTATTTGCTCACTTG
1115526	f1115526	TGTATTGCAATGTCATCATGG	r1115526	CATGGCAATCTTATGAAAGAGC
1132633	f1132633	GATCGGATTTTCCAGGCTTT	r1132633	TTTCGGATAGTGTTGCAGGA
1141686	f1141686	CAAACGTACAGGCTCGTGAA	r1141686	CCAACAGCATACCCAGAATAGA
1142931	f1142931	TGACCTCTCGACAGATGAAGAA	r1142931	AGGGCTTTTGAAGACCATTG
1148214	f1148214	TCATCAAATCGAGCACCTTG	r1148214	GGTGCGTAAAGCTTCTGGAG
1154452	f1154452	TTGAGACGGATAGGGGAGTG	r1154452	GGCTCCTCGAAATTCTAGCC
1164209	f1164209	TTCCGAAGAAGAAAGGACCA	r1164209	CTCCCATAGCAGGAATCGTT
1178315	f1178315	GGAGAGCATCGGAGGAAGAT	r1178315	CACCCTTTTGGCTCTTTTCA
1184140	f1184140	GGGGGAATCTCTCTGATTGG	r1184140	GGTCTATTAAAGCCCCTTTGG
1201755	f1201755	TCGTGCATTCCAATCTGAAG	r1201755	TCCCAGGATAAGGTTGCTCTT
1212504	f1212504	GCTTTTGAAAAACGGCTGAT	r1212504	GTTGGGCTCTAATCCCCTTT
1216708	f1216708	CAATGCCTGCACTGAAAGTC	r1216708	TTAGCGTATGTCGGCCCTAT
1219551	f1219551	CTTGGACAGTGACGGGATAAA	r1219551	AGCAACGTCTCCCTACAACC
1225182	f1225182	ATTCACCCATGCATCTTGGT	r1225182	GACTGGAGGTCGTGAAATGG
1226455	f1226455	ACGAAAATTTGGGCACGTAT	r1226455	GCCGTGCTAAGCTTTATTGC
1226752	f1226752	ATCCACAGGATAGGCGTGAC	r1226752	TTGTCCATGAATGCGAACAG
