# Supplementary material for: Genetic diversity of the obligate intracellular bacterium Chlamydophila pneumoniae by genome-wide analysis of single nucleotide polymorphisms: evidence for highly clonal population structure
Source: BMC Genomics. 2007 Oct 4;8:355. doi: 10.1186/1471-2164-8-355 (PMC2092436; doi:10.1186/1471-2164-8-355)
Supplement: Additional file 4 — SNP analysis raw data. This data give the detected base for each isolate and each polymorphic locus. [file 1471-2164-8-355-S4.xls]

## Sheet: Isolate
	Isolate	Site of Isolation	Geographical Area	Source
	Wien-1	carotid artery	Austria/Vienna	Apfalter
	Wien-2	femoral artery	Austria/Vienna	Apfalter
	Wien-3	infrarenal aneurysm	Austria/Vienna	Apfalter
	U2G1	-	Belgium	Ossewaarde/CDC
	Helsinki-12	respiratory tract	Finnland	Saikku
	Kajaani-6	respiratory tract	Finnland	Saikku
	Kajaani-7	respiratory tract	Finnland	Saikku
	Parola	respiratory tract	Finnland	Saikku
	PB-3	peripheral blood monocytes	Germany/Lübeck	Maaß
	MUL-2076	bronchoalveolar lavage	Germany/Lübeck	Maaß
*	MUL_2090	bronchoalveolar lavage	Germany/Lübeck	Maaß
*	MUL-2216	bronchoalveolar lavage	Germany/Lübeck	Maaß
	MUL-250	respiratory tract	Germany/Lübeck	Maaß
	PB-1	peripheral blood monocytes	Germany/Lübeck	Maaß
	PB-2	peripheral blood monocytes	Germany/Lübeck	Maaß
	CV-14	coronary artery	Germany/Mainz	Maaß
	CV-15	coronary artery	Germany/Mainz	Maaß
	CV-16	coronary artery	Germany/Mainz	Maaß
*	CV-17	coronary artery	Germany/Mainz	Maaß
*	CV-18	coronary artery	Germany/Mainz	Maaß
	IOL-207	cunjunctiva	Iran	Nicolini/CDC
	YK-41	nasopharynx	Japan/Hiroshima	Kanamoto/CDC
*	AL-1	?	Sweden/Umea	Boman
	T-45	?	Sweden/Umea	Boman
	U-1271	respiratory tract	Sweden/Umea	Boman
	U-1273	respiratory tract	Sweden/Umea	Boman
	U-1360	respiratory tract	Sweden/Umea	Boman
	TW-183	conjunctiva	Taiwan	Grayston/ATCC VR-2282
	CM-1	sputum	USA/Atlanta	Black/ATCC
	CWL-011	throat	USA/Atlanta	Black/CDC
	CWL-029	throat	USA/Atlanta	Black/ATCC
	CWL-050	throat	USA/Atlanta	Black/CDC
	A-03	coronary artery	USA/Louisville	Summersgill/CDC
	W-5	-	USA/Madison	MacDonald/CDC
	W-6	-	USA/Madison	MacDonald/CDC
*	AR-39	pharynx	USA/Seattle	Grayston/ATCC 53592
*	wird nachgereicht

## Sheet: Primer
f3386	GTGCTGATGCGTCTCAAAGA	r3386	TTCCTGGGGATTCCATCATA	3386	A	A	A	G
f6076	CTGCAGATGGCCGTAGATTT	r6076	AACCCAATGCCTATGATCCA	6076	C	-	C	T
f15930	GAGAAAGTGAGCCTTATGGACAA	r15930	ACCCAATCCACAAACAATGAG	15930	A	G	G	A
f31242	TTTTCCAAATCCATTCAGCA	r31242	TCCTCCACCCTAGGGAGTTC	31242	T	C	C	T
f39458	TGACGCCTTTTTCTAATTGC	r39458	TTATTCCTAGCCTGCGCAAC	39458	A	G	G	A
f42040	ACCCTCGATTGGCATGATAC	r42040	CCGTATTTACTGGAGCGACA	42040	A	G	G	A
f44199	AAGTGCTGGAGCATTGGTCT	r44199	AAAAACTGCTCGCAAAGAGC	44199	A	A	A	G
f55133	CTTGGGAAGCAAAGCCTAAA	r55133	CCCACCGTGGTATCGAAGAT	55133	T	T	C	T
f58848	GTTTGGGGCTCTCTGCATTA	r58848	CTCATGGATCAGGCCCTCTA	58848	T	C	C	T
f64694	CTATGGGGCTACGGTGCTT	r64694	ATGAGCAGGCTTCCCATAGC	64694	A	A	A	G
f70531	ATTTCTTTGCAGCGGAATTG	r70531	CGGCCTGTGGTTTTTGTAAT	70531	T	C	C	T
f72248	TTGGTCAAGAGCTTGGTGACT	r72248	TCGCAGAACTGATTTCCTCA	72248	A	A	A	G
f73404	ACAGCCTCCAAAACATGAGC	r73404	AATAGACGCACAAGCCACCT	73404	A	A	G	A
f74367	GGTGAAGACCTCAGCAGCTC	r74367	TGCAAGATGCGGTATGATGT	74367	A	A	A	G
f76112	TTGAAATGCTCTCCCACAGA	r76112	GGAAGCCTATGAGGATCACC	76112	C	T	T	C
f89899	TTGAAATGCTCTCCCACAGA	r89899	GGAAGCCTATGAGGATCACC	89899	C	G	G	G
f113004	GCCTTCCCGTGACTTTGTAT	r113004	CATCCCATTCTTTTCCCAAA	113004	C	C	C	T
f122506	ATGTGAATCAAGCGGCCTAT	r122506	ACGAGATCAAGGCAATACGG	122506	G	A	-	A
f122659	GGATCGTTGCCTCTGTTAGC	r122659	ACCCTTTCTGGAGGAGAACAA	122659	C	A	-	A
f129315	TAGGCCAATGCCGAATAAAG	r129315	TTCGGTGAAAATCAATGCAA	129315	A	G	G	A
f132325	GCGTTTTGATGCTTTCCCTA	r132325	CTAAATCCGACCCTCATGGA	132325	G	G	G	C
f143036	AGATCGGCATAGCTGACTGG	r143036	ACCTCCCTATCCCAGATGCT	143036	A	A	A	G
f146766	GCTAGCTTTAAGGGGGCAAC	r146766	AGGCTCGTAACAACGCACTT	146766	T	C	C	T
f150206	GTATGGGCCCTAGCACAAGA	r150206	GCAGCCTTACCAGTTTTTCC	150206	C	-	C	T
f151104	TTTACCCCATGACATTCCTTG	r151104	CCCTCTCGAGGTTTCCTTGT	151104	C	T	T	T
f155823	CGTGTTTCGCTAATTCCAGA	r155823	TCATCTTCCAGGAAAACAAGA	155823	G	G	G	A
f161562	TCCAGGCTATTAAAGCTTTTGC	r161562	CTCCAACCGCCGTACTCTAC	161562	T	C	C	T
f166915	ATCTCCAGGGAGGTTCAGGT	r166915	TCTGAACGCTTTCCTTACGC	166915	T	C	C	C
f170805	CCTCTAGGCACGAAGGGTAA	r170805	AAAAAGTCGCTGCCTTGCTA	170805	G	G	G	A
f187391	CGAGCAAGCTAAACATGTGG	r187391	GATCCTGGGTTATTCCCCATA	187391	T	T	T	C
f191347	GCGTGACACAGTCCAAGAGA	r191347	CCTGATTCTGAAGCCTCTGC	191347	C	T	T	T
f194797	CTCCTTCGCCGTGTTTAGAG	r194797	GGAAGGAGGGTTCCCTACAG	194797	C	T	T	C
f201347	AATGAAGGCCCATACAGTGG	r201347	AGAGGTCCACCCAGGTTTCT	201347	C	T	T	T
f204104	GAAACGCGTGATCGACATC	r204104	GGCTCGCTATTTTTGGTTCA	204104	A	A	A	G
f207983	CGGGAGTCACTCTTGTGGTT	r207983	CGTTTAGCTGCAACCGTAGA	207983	T	-	T	C
f209295	TTCCATCACAATCGCGTAAA	r209295	GGTTCAGAGTGTTCACAACCA	209295	C	C	C	T
f214703	TGCTCTCGACCCCATCTATT	r214703	ACACAATTGGGTTGCTCCAT	214703	A	C	A	C
f215297	CCTGCCAGGTTATCACCCTA	r215297	ATTCTTGGCGTCCAACCTTT	215297	C	T	C	T
f225263	CACTAAATTCTTGCATTATGTTTCG	r225263	GGCCATCTTCTAGAGATAAGAGCAT	225263	T	T	A	T
f228262	TAATCACCTAGCCCCCTTCC	r228262	TGGAGAGTTCCCTGAGTTCC	228262	G	G	G	A
f230176	GCCGTCAGTAAAGCTATCCAA	r230176	TGCTTCAGATTTTTCAGGGTTT	230176	G	G	G	A
f232131	TGCCCTCGCTCTAAAGAAAA	r232131	TTGCAGAAAATATCCGTGGAG	232131	T	C	C	T
f235302	CCTCATGGCTCACCTTCAAT	r235302	CAAAGTCTGCGAACCATCCT	235302	T	C	C	C
f242319	CCTTTTGCCATGGTTCTATCA	r242319	GGCTTTTGCAGAAAGGACAA	242319	G	A	A	G
f245924	AGAATGGGCGTGGGTATTTT	r245924	AGCAATAGCTGAGGGGGATT	245924	T	C	C	C
f256785	CGACTTCACGTCCAAACAGA	r256785	CCCCAACCCTCTTCAACTTT	256785	C	T	C	C
f259734	TCACAGCGATATTCCTCTGCT	r259734	ACGTACGGGAACACGAAGTT	259734	T	C	C	C
f265051	GAGAACCCCAGGACTCTCAA	r265051	TCCTTCCTCAGGCAGTCCTA	265051	T	T	T	C
f271946	CGACGCTTTGGTTCAGAAGT	r271946	GCATTTGAAAGGCATGTGAT	271946	G	A	A	A
f274917	GGAACACGTGGAAATCGTCT	r274917	TACCATATCCCGAAGCATCC	274917	A	G	G	A
f285155	CGGATTGAGAACGAATGGAT	r285155	TTGAGCAGGGAGTGGGTTAC	285155	G	A	A	A
f287109	GATTATTGGCTGCGGATGTT	r287109	TCCACATTGCGTTTCTGAAT	287109	C	T	T	T
f306125	GCATCCCCTTCTTTCAAGTG	r306125	CATCTTGGTATGGCAGTTCG	306125	T	T	A	T
f308003	GGGGATATTCGTTGCCATC	r308003	GATATCCGGGATGGACTCAA	308003	T	T	T	C
f312753	TGCTTGAGGTTCCAAATGAA	r312753	CCGTTTTGAATGGTCTGTCA	312753	G	G	G	A
f321622	AGATCGACGACCTCTTCACG	r321622	GATTCTGAGGTCTGCGCTTT	321622	A	G	G	G
f335461	GCAATCCAAATTCCTTGACC	r335461	AGGACAAGGGAGCCAATATG	335461	T	C	C	T
f339300	TCTTGACAATCTTTTTGGAGGAA	r339300	GACACCTGCAGCAGAGACAA	339300	C	C	C	T
f344435	CGAGAAGCAATTGACGAAGA	r344435	AGGGTTCGAAGGGGCTATAA	344435	G	A	A	A
f347996	CGGCGCTTATCATCATTTTT	r347996	TTACTGAGGGGCAGGAATTG	347996	T	C	C	T
f363534	CTGGCGTTATGGTCATGTTG	r363534	CTAACATCGTGCCAAGCTCA	363534	G	T	T	T
f380551	TCATAGCCAGTCGGAAAACC	r380551	TTTGCGGATAAAGAGGTTCC	380551	G	A	A	A
f395216	CTTCTGGGCTGGTCGCTAT	r395216	TGAAGAAGCAGGAGCTGAATC	395216	T	C	C	T
f397658	AAAAGAACAAGTATTCCCCCAAG	r397658	AGGCTGCCTCCAATTTTCTT	397658	T	G	T	T
f397862	GGGTATCGCACGCTTAAAAA	r397862	GATTGATACGCCGCATGATA	397862	T	G	T	T
f400265	TGCCAAGCTGACCTAGGATT	r400265	TTTGATTCCCTCCTTCACCT	400265	A	G	G	G
f417407	GCCCTTCCTCTGGAAATCTA	r417407	AGGAGGAGACACTCTCATATTTTC	417407	G	A	A	G
f427015	TAAGGCTCCCCTAGCTCTTT	r427015	TGATTCTGGCATTCTTGCAG	427015	C	C	A	C
f429741	CACAAAGGCAAACCAACTCA	r429741	TCGGGGATATTTTTCTTGTGA	429741	A	A	A	G
f430926	GCACGGGTACCGAGAGTATT	r430926	CTGTGCTCTGTTGGCAAGAA	430926	T	T	A	T
f436501	TCTTTTCTCGTGGTCCTTCG	r436501	GCTGTAGTTCGCATCTGTGC	436501	C	T	T	T
f438683	GCAAAATCTCTGACCCAACG	r438683	TAATCAAACCCTCGGACCTG	438683	G	A	A	A
f438899	AAAGGAGCAAGATCGACACG	r438899	CATGACGCATCAAGTAGCTG	438899	A	A	A	G
f440624	GATCAAATCCTGGTGGGTGA	r440624	GCGAGATCAAACTCGTAGGC	440624	C	C	T	C
f451593	AGCTGTTGCTGCATACTTGC	r451593	AAACTTCTCACTCCCGCGTA	451593	T	C	C	C
f459030	GAAGATTGCCAGTCCTCGAA	r459030	GCTGTTGGAGAAACGGTACG	459030	T	T	T	C
f464357	TCGTAATACTTTGCAGAAAGCTCA	r464357	TCGACCTACGAGTAAAGAAATCC	464357	T	C	C	C
f468901	CCTGAAGAAGACGATGACGA	r468901	CGTCCCAAACAGAAGAGAGC	468901	T	T	A	T
f471791	ATAGGCCGACAAAAAGCAGA	r471791	AACTGCTTGGAAAAACTTCTCG	471791	T	C	C	T
f477187	GTCGGACTACAGCCAACCAT	r477187	CGTCCTGCTAGCGTGGATA	477187	T	T	T	C
f480231	TGAGCAAGCTTCACAGAAGA	r480231	AGGGGATGAGGTTCCTGAGA	480231	A	A	G	A
f481412	TTCGAAGTTTTTGCCATACAA	r481412	CCCACATGGCTAAGGACAGA	481412	A	A	G	A
f486212	ACGAAGAACTCTGCGACCTC	r486212	GGGATTGCTAGAAGAAGAGCAA	486212	T	T	C	T
f487106	CGGGACACGTACTCTCGACT	r487106	GATCCACAAGCCCAGAAAGA	487106	G	G	G	A
f492734	CGGTCCTGTCTCCTTTACCA	r492734	CTTGACTGGGGAGTTTTCCA	492734	A	A	A	G
f498672	AGTAACTCAAGGCGGAGCAA	r498672	CAGAGAGCTTTTCCCCAGAA	498672	C	T	T	T
f499755	GGAACTGCGAATTTCTTCCA	r499755	ACGGTGCTTCTTTAGGGAGA	499755	G	G	G	A
f501944	AAATGGTCCTGACCTTGCAG	r501944	TTGAGGGTTATTCCAAGAGACA	501944	T	C	C	T
f502409	CCGCGAATATTCACATCACA	r502409	TCCCGAATAATTGGCAGAAG	502409	G	A	A	A
f509354	AAGCTAGCCCTTTCCTCTGG	r509354	GGCTGCGTGAATGAAGATTT	509354	A	A	A	G
f515813	CAGGAGGCACTTCTCGAGTT	r515813	GAGGTCCACGTAGCTCCATT	515813	C	T	T	T
f517153	ATCATCTTCACCGCCAACTC	r517153	TCGGAAGCCAAAATCGTAAG	517153	A	A	A	G
f520157	ACTGGAGACCCAAGGGAGAT	r520157	AGTGTGGCTGCGCTTTTTAC	520157	G	A	A	A
f527913	GAATGATCGCACGGAGAGAG	r527913	TTGCTCTTGTGGGTTTTGGT	527913	A	A	A	G
f550092	TAGCAGCAAGAGCCTCAACA	r550092	GGTGCGCCAGTTCTTAATTG	550092	A	A	A	G
f555801	TCTACAACCCCTGCGATTTC	r555801	CCAAGAGGTCCTGGATTCTG	555801	A	G	G	G
f558740	TTTTCGAGAGGGATCTCGTG	r558740	TGTGAGTTGGGTCTTTGGTG	558740	T	C	C	T
f563458	AGATCACCTCCCTGAAGCAA	r563458	GGAGGGGTTTCAAAGGATGT	563458	T	T	T	C
f564247	AAGCCTCCAGCACGCTATC	r564247	TGAGAAGCCTCTCTTTGGAA	564247	A	A	A	G
f583563	CAGCGTTCATAGGGAAGGAG	r583563	AGGGTGACGATTTCCTGTTG	583563	A	A	A	T
f597660	TGCATAATCTCACCAGAAGCA	r597660	GGCAACTCAGTCACAAGCAC	597660	C	T	T	T
f598758	CCCAGCCTCCTCATAATCAC	r598758	CTGATTACGACGCCCATTTT	598758	C	T	T	T
f609948	GCCTGCTTTAGGAGAGGGTAA	r609948	CATTCTCTGCCGTGGGTAGT	609948	G	A	A	G
f618021	TCCTCGGAAGCTTGATTTTC	r618021	AGCGAAATCGTTTGCACTTA	618021	G	G	A	G
f624087	AAAATGCGGCCTTCTCAAAT	r624087	AGATGCCCCCACCATATAAA	624087	C	T	T	T
f630182	CACTTCGGTATGTGCGAGTG	r630182	GCGGCTCCGTAATCATAGAA	630182	A	G	G	G
f638624	TCATGTCGATGCTCAAGAGG	r638624	GCAGCAAGCTGCTCTTCTTT	638624	A	G	G	G
f638909	TCGAAGCAACCTATGCAATG	r638909	CCCCCAGGAATGATTTCTCT	638909	C	C	C	T
f639483	TCATACGATCGCCTTGAGAA	r639483	TACAATCTCCGCTGCTGATG	639483	T	T	T	C
f644494	CAGTGGGATGATGGCTTTTT	r644494	TCGACGTATTGGAAAGTCAGG	644494	A	G	G	A
f653583	CAGCCAAACGACTGTCAAAA	r653583	ACCCCTCTATCTGGGAAACG	653583	G	A	A	A
f653874	CAACGAAGACAGGCGTGATA	r653874	CCTCGTTCATGGAGAGCCTA	653874	A	A	A	G
f656161	AGCCTCTCCCTACTGGGATG	r656161	TGAATTTCCTCTTTTGGTCTCC	656161	T	T	T	C
f663977	ATGCGTCCTTGAACCAAGTC	r663977	TTTCTGTCCCGGTTCCTATG	663977	A	A	A	G
f666363	GCGGTCCCTATGCCTTTATT	r666363	CGGGACATGAAACAGGAAAT	666363	A	A	A	G
f681781	ACGCGGAGAATGCTGTAATC	r681781	AAGGGCTTGTTTTTGCTGAT	681781	A	G	G	A
f683800	CCCTCATTTCAAGAAACCACA	r683800	CATTGATGTCATGGCGGTAG	683800	A	A	A	G
f686674	GACGGGGATCTAAAGCATCA	r686674	TTGAACACAGTTTTGCTAGGC	686674	A	A	A	G
f687907	AATCCCCAACTGCTCATACG	r687907	GATTGGCATCTACGCTCCTT	687907	G	A	A	A
f702220	CCAGAAGAGAGATCCCCTGT	r702220	TCGTTATCCCGAAATTGCTC	702220	A	A	A	G
f704593	TTTGTGGAGGGATGTCTTCG	r704593	GAGTGATTGGCTCTGGTGGT	704593	C	C	C	T
f709396	TGCCGAAGCCTTAGATGAAG	r709396	GTCAACTTCGGATCGAGAGC	709396	C	T	T	T
f711143	GAAGGCTGGATGTTCTCAGG	r711143	CGAGGACCTACCCCTTCAAT	711143	T	C	C	T
f712561	TCTTCACCAACTGCAAATTGA	r712561	TGTGATGTACCCAGCGATGT	712561	T	T	T	C
f727147	TACGACGGACAACAAATCCA	r727147	GTGTGCAAGAGGCTGAGGA	727147	T	C	C	T
f728163	CCAATGGTAGCTCTGCATCC	r728163	GCCATATATCCTGCCGTCAT	728163	C	T	T	T
f740951	AAGAATTTTTCTGCCAATGAAA	r740951	GCTTCGGGCATGTAGCATAG	740951	C	-	C	T
f743117	CAACGGTGTGTTCTGTATTTCA	r743117	GGCTTGATTTCAGCTTTTGG	743117	A	G	G	A
f759116	CTTTTGGATGGCGTTTTGTT	r759116	TTGGGCGAATACAATGACAG	759116	G	G	T	G
f760733	CCCAAGCCCAATAGAGAGAA	r760733	AAGTCACTATCCCACAGGTTCC	760733	T	T	T	C
f771775	GCCTCGAGAACGCATGTAA	r771775	CACTATTGCGACGGTTGAGA	771775	T	T	T	C
f772937	GAAAGCGCTACTCGACCATC	r772937	CAAGATGTTTTTGCGAGACG	772937	A	A	A	G
f773063	TGCATCTACATCCAAACCAGA	r773063	GCGGGAGATGAGAGTGTCTT	773063	A	A	A	G
f780269	GCCGTTTTTCAATGATAAGAGC	r780269	TAGGCTTGGCTCCCATAGAA	780269	T	C	C	C
f782811	GATGGCGAGGCAAACTAATG	r782811	TCACTGCTCTGAGTTCGTCTACA	782811	C	C	A	C
f814293	TCCAGCTCCTATGTTCCTTCA	r814293	TCGACTAGGGGAACCAAAGTT	814293	C	T	T	T
f823191	GATCCCGAAGCAATCCAGTA	r823191	GGGCTTTGCAAAAACAATTT	823191	G	A	A	A
f834722	TCACCCAACAAGAACTAGACCA	r834722	GCGGGAGGAAGAATGAATTT	834722	A	A	G	A
f840326	ATGCCGATGAGAATTCCTGT	r840326	GCCTCTAGCTGCGTATCAGG	840326	C	T	T	C
f841856	TCTTTTGGCTTTGATTTGGA	r841856	GCTCCCTTAACGACTTCTGG	841856	T	C	C	T
f851935	TGCATTGAGACGTAGGGAAA	r851935	AGCATATTGCGTTGCTCAGA	851935	C	T	T	T
f852508	CGAATGCTGTTACGGGAAAT	r852508	GCAAAGAGGGCCTTTATTCA	852508	T	C	C	T
f871924	TGTGCATGGTTGGTATCTTGA	r871924	TTGATGTTCCGATGGTGTGT	871924	C	C	C	T
f880862	TGTGAGGGCGTAATGAACTG	r880862	CGGCAACTATGCTTCCAAGT	880862	T	T	T	C
f892709	GAGCCGTAGCAAAACAGGAA	r892709	ACGGCTCTACAATCCCCTCT	892709	T	-	T	C
f896362	GGAGATGGAGAGCAGGATCA	r896362	CCGAACGTTCTCCTTAGCAA	896362	G	G	G	A
f907912	AAGGAGAAAGTCCTCAGGAAAA	r907912	TCTCCCATCCCACAGAGAAG	907912	A	G	G	A
f909129	ACCTTGACGATAGCGTGCTT	r909129	CCTCAATCGAGGAGGGAAGT	909129	C	T	T	T
f914444	GGACTCTCTCCTCTAATGTCAGC	r914444	TTGGCGTACAGGTTGTAGCA	914444	A	A	A	G
f919758	CGGCAACTAGGAACCACAGT	r919758	GAGGCAGAAGCAAGGCATAG	919758	T	C	C	C
f921559	GACAGCTGCGAGCTTTCTG	r921559	GGTCATGCCAGATTCCAGTT	921559	A	-	A	G
f954517	AGATGTCGTTCGGTCTGTCA	r954517	CCAAGTTTGGTCAGAATGGA	954517	A	G	G	A
f961838	GCTACACCCGCAAAGAAAAG	r961838	GATGTGCTGGCAGTCGTAGT	961838	A	A	G	A
f964227	AGCGGCTGTTCTTTGATTGT	r964227	CAACAAAGCGATCGTAGCTG	964227	T	T	C	T
f964565	GAACGCCGATAGAGAACTCG	r964565	CAGGCTCTGGAGCATCCTTA	964565	G	A	A	A
f965904	TGTTTTTCGCCCAAGAATTT	r965904	ACCTGATCACGACCTCGAAC	965904	T	-	C	T
f974175	TCGCAAGTAGGGAGGCTAGA	r974175	GCCAAGCAACTAGGCCATAC	974175	C	C	C	T
f980924	CCGACCAACTGTCGGATACT	r980924	GAGGCGCAGCTACAAAACAG	980924	G	G	G	A
f987631	TCACTGGTCTTTGGGAAGAAG	r987631	GCCTTTACAACACCCAATCAA	987631	T	A	A	A
f993926	TGCTTTGTACCGTATCCGAGA	r993926	TGTCTCTCCTGTTGCGATTG	993926	C	T	T	C
f1008065	TGGAAATTGGGAAACTGTCG	r1008065	CAGTCAACTTCCTGCGGATT	1008065	T	C	C	T
f1013857	TGCCTTGAAGCATCTGTCTG	r1013857	ATTGGACAAGTGTGCGGTCT	1013857	T	C	C	C
f1031714	CAACTGCTCCCCAAAGATTC	r1031714	TTTTCCCTCCATCACTTGGT	1031714	T	T	T	C
f1033484	GGGACTGGAATCACAGGAAA	r1033484	AACTCCTGGTTGTCCCATGT	1033484	A	G	G	A
f1042851	CGTTCCCAAAGCTTCAAGAG	r1042851	CTGAAGGTTTCATTCCTGTGG	1042851	A	A	A	G
f1053906	GGTTCCCTAGTGGTGTGTGG	r1053906	GCCCTACCATAAGCCGAGA	1053906	T	T	G	T
f1070221	TCCTCAAAAGATATCGGACCT	r1070221	GCGAGAAATACAACACATGGAA	1070221	A	-	A	G
f1076887	TCCCAAGGGGGTAAGTATGTC	r1076887	GCAATGAGTCCTGAGCTTCC	1076887	G	A	A	A
f1079240	TGCCATCCTACTTCGGACAT	r1079240	CTCTGCGAGAATCGGATCTT	1079240	G	A	A	A
f1087900	AGGGTTGTTGCCTTTTGTTG	r1087900	ATAGCGTAGTGGGCATGAGG	1087900	A	G	G	A
f1092946	TCCGTAATTAGCTGCTCGTTT	r1092946	GTTTTGGTTGTGGGAATGCT	1092946	A	G	G	G
f1100080	AAGTGAGGAATCACGGAGGA	r1100080	CACGGGAGCTGTTTCTTGAG	1100080	A	A	A	G
f1109033	GGACGCAGGGATTATGATTT	r1109033	CTAGCGCAATCCCAAGATGT	1109033	G	G	G	A
f1112174	CAAAGAACCCAGTGAACATGC	r1112174	TGGAATCCAAAAGCAAGGAA	1112174	G	G	G	A
f1112657	GGAACGTTGATTCCTCTTGTTC	r1112657	GCCCTTTCCACACAATCAAT	1112657	G	G	G	A
f1112807	TGGCTTCTTTGCTTTGGTCT	r1112807	AACCCTCCTATTTGCTCACTTG	1112807	A	G	G	G
f1115526	TGTATTGCAATGTCATCATGG	r1115526	CATGGCAATCTTATGAAAGAGC	1115526	C	C	A	C
f1132633	GATCGGATTTTCCAGGCTTT	r1132633	TTTCGGATAGTGTTGCAGGA	1132633	A	A	A	G
f1141686	CAAACGTACAGGCTCGTGAA	r1141686	CCAACAGCATACCCAGAATAGA	1141686	C	T	T	T
f1142931	TGACCTCTCGACAGATGAAGAA	r1142931	AGGGCTTTTGAAGACCATTG	1142931	C	T	T	C
f1148214	TCATCAAATCGAGCACCTTG	r1148214	GGTGCGTAAAGCTTCTGGAG	1148214	G	A	A	A
f1154452	TTGAGACGGATAGGGGAGTG	r1154452	GGCTCCTCGAAATTCTAGCC	1154452	G	G	G	A
f1164209	TTCCGAAGAAGAAAGGACCA	r1164209	CTCCCATAGCAGGAATCGTT	1164209	A	G	G	A
f1178315	GGAGAGCATCGGAGGAAGAT	r1178315	CACCCTTTTGGCTCTTTTCA	1178315	G	A	A	A
f1184140	GGGGGAATCTCTCTGATTGG	r1184140	GGTCTATTAAAGCCCCTTTGG	1184140	A	A	A	G
f1201755	TCGTGCATTCCAATCTGAAG	r1201755	TCCCAGGATAAGGTTGCTCTT	1201755	A	G	G	A
f1212504	GCTTTTGAAAAACGGCTGAT	r1212504	GTTGGGCTCTAATCCCCTTT	1212504	A	A	A	G
f1216708	CAATGCCTGCACTGAAAGTC	r1216708	TTAGCGTATGTCGGCCCTAT	1216708	T	-	T	C
f1219551	CTTGGACAGTGACGGGATAAA	r1219551	AGCAACGTCTCCCTACAACC	1219551	A	G	G	G
f1225182	ATTCACCCATGCATCTTGGT	r1225182	GACTGGAGGTCGTGAAATGG	1225182	G	A	A	A
f1226455	ACGAAAATTTGGGCACGTAT	r1226455	GCCGTGCTAAGCTTTATTGC	1226455	A	A	A	G
f1226752	ATCCACAGGATAGGCGTGAC	r1226752	TTGTCCATGAATGCGAACAG	1226752	A	G	G	A

## Sheet: snpauswertung_synonym
pos_cwl029	forward primer	reverse primer	von	bis	nuc_cwl029	pos_ar39	nuc_ar39	pos_j138	nuc_j138	pos_tw183	nuc_tw183	Detects	Detects_group
3386	GTGCTGATGCGTCTCAAAGA	TTCCTGGGGATTCCATCATA	3136	3636	A	837815	A	3386	A	3386	G	TW183
6076	CTGCAGATGGCCGTAGATTT	AACCCAATGCCTATGATCCA	5826	6326	C	-	-	6076	C	6076	T
15930	GAGAAAGTGAGCCTTATGGACAA	ACCCAATCCACAAACAATGAG	15680	16180	A	825264	G	15609	G	15930	A		CWL029,TW183/AR39,J138
31242	TTTTCCAAATCCATTCAGCA	TCCTCCACCCTAGGGAGTTC	30992	31492	T	809959	C	30913	C	31241	T		AR39,J138/CWL029,TW183
39458	TGACGCCTTTTTCTAATTGC	TTATTCCTAGCCTGCGCAAC	39208	39708	A	801743	G	39129	G	39457	A		CWL029,TW183/AR39,J138
42040	ACCCTCGATTGGCATGATAC	CCGTATTTACTGGAGCGACA	41790	42290	A	799161	G	41711	G	42039	A		CWL029,TW183/AR39,J138
44199	AAGTGCTGGAGCATTGGTCT	AAAAACTGCTCGCAAAGAGC	43949	44449	A	797002	A	43870	A	44198	G	TW183
55133	CTTGGGAAGCAAAGCCTAAA	CCCACCGTGGTATCGAAGAT	54883	55383	T	786068	T	54804	C	55132	T	J138
58848	GTTTGGGGCTCTCTGCATTA	CTCATGGATCAGGCCCTCTA	58598	59098	T	782353	C	58519	C	58847	T		AR39,J138/CWL029,TW183
64694	CTATGGGGCTACGGTGCTT	ATGAGCAGGCTTCCCATAGC	64444	64944	A	776497	A	64375	A	62190	G	TW183
70531	ATTTCTTTGCAGCGGAATTG	CGGCCTGTGGTTTTTGTAAT	70281	70781	T	770665	C	70207	C	68027	T		AR39,J138/CWL029,TW183
72248	TTGGTCAAGAGCTTGGTGACT	TCGCAGAACTGATTTCCTCA	71998	72498	A	768948	A	71924	A	69744	G	TW183
73404	ACAGCCTCCAAAACATGAGC	AATAGACGCACAAGCCACCT	73154	73654	A	767792	A	73080	G	70900	A	J138
74367	GGTGAAGACCTCAGCAGCTC	TGCAAGATGCGGTATGATGT	74117	74617	A	766829	A	74043	A	71863	G	TW183
76112	TTGAAATGCTCTCCCACAGA	GGAAGCCTATGAGGATCACC	75862	76362	C	765084	T	75788	T	73608	C		CWL029,TW183/AR39,J138
89899	TTGAAATGCTCTCCCACAGA	GGAAGCCTATGAGGATCACC	89649	90149	C	751303	G	89569	G	87393	G	CWL029
113004	GCCTTCCCGTGACTTTGTAT	CATCCCATTCTTTTCCCAAA	112754	113254	C	728197	C	112675	C	110499	T	TW183
122506	ATGTGAATCAAGCGGCCTAT	ACGAGATCAAGGCAATACGG	122256	122756	G	718695	A	-	-	120001	A
122659	GGATCGTTGCCTCTGTTAGC	ACCCTTTCTGGAGGAGAACAA	122409	122909	C	718542	A	-	-	120154	A
129315	TAGGCCAATGCCGAATAAAG	TTCGGTGAAAATCAATGCAA	129065	129565	A	711886	G	129026	G	126810	A		CWL029,TW183/AR39,J138
132325	GCGTTTTGATGCTTTCCCTA	CTAAATCCGACCCTCATGGA	132075	132575	G	708876	G	132036	G	129820	C	TW183
143036	AGATCGGCATAGCTGACTGG	ACCTCCCTATCCCAGATGCT	142786	143286	A	698165	A	142747	A	140531	G	TW183
146766	GCTAGCTTTAAGGGGGCAAC	AGGCTCGTAACAACGCACTT	146516	147016	T	694435	C	146477	C	144261	T		AR39,J138/CWL029,TW183
150206	GTATGGGCCCTAGCACAAGA	GCAGCCTTACCAGTTTTTCC	149956	150456	C	-	-	149917	C	147701	T
151104	TTTACCCCATGACATTCCTTG	CCCTCTCGAGGTTTCCTTGT	150854	151354	C	690097	T	150815	T	148599	T	CWL029
155823	CGTGTTTCGCTAATTCCAGA	TCATCTTCCAGGAAAACAAGA	155573	156073	G	685378	G	155534	G	153318	A	TW183
161562	TCCAGGCTATTAAAGCTTTTGC	CTCCAACCGCCGTACTCTAC	161312	161812	T	679639	C	161273	C	159057	T		AR39,J138/CWL029,TW183
166915	ATCTCCAGGGAGGTTCAGGT	TCTGAACGCTTTCCTTACGC	166665	167165	T	674286	C	166626	C	164410	C	CWL029
170805	CCTCTAGGCACGAAGGGTAA	AAAAAGTCGCTGCCTTGCTA	170555	171055	G	670396	G	170516	G	168300	A	TW183
187391	CGAGCAAGCTAAACATGTGG	GATCCTGGGTTATTCCCCATA	187141	187641	T	653810	T	187102	T	184886	C	TW183
191347	GCGTGACACAGTCCAAGAGA	CCTGATTCTGAAGCCTCTGC	191097	191597	C	649854	T	191058	T	188842	T	CWL029
194797	CTCCTTCGCCGTGTTTAGAG	GGAAGGAGGGTTCCCTACAG	194547	195047	C	646404	T	194508	T	192292	C		CWL029,TW183/AR39,J138
201347	AATGAAGGCCCATACAGTGG	AGAGGTCCACCCAGGTTTCT	201097	201597	C	639853	T	201059	T	198843	T	CWL029
204104	GAAACGCGTGATCGACATC	GGCTCGCTATTTTTGGTTCA	203854	204354	A	637185	A	203727	A	201511	G	TW183
207983	CGGGAGTCACTCTTGTGGTT	CGTTTAGCTGCAACCGTAGA	207733	208233	T	-	-	207606	T	205390	C
209295	TTCCATCACAATCGCGTAAA	GGTTCAGAGTGTTCACAACCA	209045	209545	C	631994	C	208918	C	206702	T	TW183
214703	TGCTCTCGACCCCATCTATT	ACACAATTGGGTTGCTCCAT	214453	214953	A	626586	C	214326	A	212110	C		CWL029,J138/AR39,TW183
215297	CCTGCCAGGTTATCACCCTA	ATTCTTGGCGTCCAACCTTT	215047	215547	C	625992	T	214920	C	212704	T		CWL029,J138/AR39,TW183
225263	CACTAAATTCTTGCATTATGTTTCG	GGCCATCTTCTAGAGATAAGAGCAT	225013	225513	T	616026	T	224886	A	222670	T	J138
228262	TAATCACCTAGCCCCCTTCC	TGGAGAGTTCCCTGAGTTCC	228012	228512	G	613027	G	227885	G	225669	A	TW183
230176	GCCGTCAGTAAAGCTATCCAA	TGCTTCAGATTTTTCAGGGTTT	229926	230426	G	611113	G	229791	G	227583	A	TW183
232131	TGCCCTCGCTCTAAAGAAAA	TTGCAGAAAATATCCGTGGAG	231881	232381	T	609158	C	231746	C	229538	T		AR39,J138/CWL029,TW183
235302	CCTCATGGCTCACCTTCAAT	CAAAGTCTGCGAACCATCCT	235052	235552	T	605987	C	234917	C	232709	C	CWL029
242319	CCTTTTGCCATGGTTCTATCA	GGCTTTTGCAGAAAGGACAA	242069	242569	G	598970	A	241934	A	239726	G		AR39,J138/CWL029,TW183
245924	AGAATGGGCGTGGGTATTTT	AGCAATAGCTGAGGGGGATT	245674	246174	T	595365	C	245539	C	243331	C	CWL029
256785	CGACTTCACGTCCAAACAGA	CCCCAACCCTCTTCAACTTT	256535	257035	C	584497	T	256407	C	254199	C	AR39
259734	TCACAGCGATATTCCTCTGCT	ACGTACGGGAACACGAAGTT	259484	259984	T	581549	C	259356	C	257148	C	CWL029
265051	GAGAACCCCAGGACTCTCAA	TCCTTCCTCAGGCAGTCCTA	264801	265301	T	576232	T	264673	T	262465	C	TW183
271946	CGACGCTTTGGTTCAGAAGT	GCATTTGAAAGGCATGTGAT	271696	272196	G	569337	A	271568	A	269360	A	CWL029
274917	GGAACACGTGGAAATCGTCT	TACCATATCCCGAAGCATCC	274667	275167	A	566366	G	274539	G	272331	A		CWL029,TW183/AR39,J138
285155	CGGATTGAGAACGAATGGAT	TTGAGCAGGGAGTGGGTTAC	284905	285405	G	556128	A	284777	A	282569	A	CWL029
287109	GATTATTGGCTGCGGATGTT	TCCACATTGCGTTTCTGAAT	286859	287359	C	554174	T	286731	T	284523	T	CWL029
306125	GCATCCCCTTCTTTCAAGTG	CATCTTGGTATGGCAGTTCG	305875	306375	T	535158	T	305747	A	303539	T	J138
308003	GGGGATATTCGTTGCCATC	GATATCCGGGATGGACTCAA	307753	308253	T	533280	T	307625	T	305417	C	TW183
312753	TGCTTGAGGTTCCAAATGAA	CCGTTTTGAATGGTCTGTCA	312503	313003	G	528530	G	312375	G	310167	A	TW183
321622	AGATCGACGACCTCTTCACG	GATTCTGAGGTCTGCGCTTT	321372	321872	A	519661	G	321244	G	319036	G	CWL029
335461	GCAATCCAAATTCCTTGACC	AGGACAAGGGAGCCAATATG	335211	335711	T	505822	C	335083	C	332875	T		AR39,J138/CWL029,TW183
339300	TCTTGACAATCTTTTTGGAGGAA	GACACCTGCAGCAGAGACAA	339050	339550	C	501983	C	338922	C	336714	T	TW183
344435	CGAGAAGCAATTGACGAAGA	AGGGTTCGAAGGGGCTATAA	344185	344685	G	496848	A	344057	A	341849	A	CWL029
347996	CGGCGCTTATCATCATTTTT	TTACTGAGGGGCAGGAATTG	347746	348246	T	493287	C	347618	C	345410	T		AR39,J138/CWL029,TW183
363534	CTGGCGTTATGGTCATGTTG	CTAACATCGTGCCAAGCTCA	363284	363784	G	477749	T	363156	T	360948	T	CWL029
380551	TCATAGCCAGTCGGAAAACC	TTTGCGGATAAAGAGGTTCC	380301	380801	G	460732	A	380173	A	377965	A	CWL029
395216	CTTCTGGGCTGGTCGCTAT	TGAAGAAGCAGGAGCTGAATC	394966	395466	T	445981	C	394924	C	392716	T		AR39,J138/CWL029,TW183
397658	AAAAGAACAAGTATTCCCCCAAG	AGGCTGCCTCCAATTTTCTT	397408	397908	T	443539	G	397366	T	395158	T	AR39
397862	GGGTATCGCACGCTTAAAAA	GATTGATACGCCGCATGATA	397612	398112	T	443335	G	397570	T	395362	T	AR39
400265	TGCCAAGCTGACCTAGGATT	TTTGATTCCCTCCTTCACCT	400015	400515	A	440932	G	399974	G	397765	G	CWL029
417407	GCCCTTCCTCTGGAAATCTA	AGGAGGAGACACTCTCATATTTTC	417157	417657	G	423790	A	417116	A	414907	G		AR39,J138/CWL029,TW183
427015	TAAGGCTCCCCTAGCTCTTT	TGATTCTGGCATTCTTGCAG	426765	427265	C	414182	C	426724	A	424515	C	J138
429741	CACAAAGGCAAACCAACTCA	TCGGGGATATTTTTCTTGTGA	429491	429991	A	411456	A	429450	A	427241	G	TW183
430926	GCACGGGTACCGAGAGTATT	CTGTGCTCTGTTGGCAAGAA	430676	431176	T	410271	T	430635	A	428426	T	J138
436501	TCTTTTCTCGTGGTCCTTCG	GCTGTAGTTCGCATCTGTGC	436251	436751	C	404696	T	436210	T	434001	T	CWL029
438683	GCAAAATCTCTGACCCAACG	TAATCAAACCCTCGGACCTG	438433	438933	G	402514	A	438392	A	436183	A	CWL029
438899	AAAGGAGCAAGATCGACACG	CATGACGCATCAAGTAGCTG	438649	439149	A	402298	A	438608	A	436399	G	TW183
440624	GATCAAATCCTGGTGGGTGA	GCGAGATCAAACTCGTAGGC	440374	440874	C	400573	C	440333	T	438124	C	J138
451593	AGCTGTTGCTGCATACTTGC	AAACTTCTCACTCCCGCGTA	451343	451843	T	389604	C	451302	C	449093	C	CWL029
459030	GAAGATTGCCAGTCCTCGAA	GCTGTTGGAGAAACGGTACG	458780	459280	T	382167	T	458739	T	456530	C	TW183
464357	TCGTAATACTTTGCAGAAAGCTCA	TCGACCTACGAGTAAAGAAATCC	464107	464607	T	376840	C	464066	C	461857	C	CWL029
468901	CCTGAAGAAGACGATGACGA	CGTCCCAAACAGAAGAGAGC	468651	469151	T	372295	T	468611	A	466402	T	J138
471791	ATAGGCCGACAAAAAGCAGA	AACTGCTTGGAAAAACTTCTCG	471541	472041	T	369405	C	471501	C	469292	T		AR39,J138/CWL029,TW183
477187	GTCGGACTACAGCCAACCAT	CGTCCTGCTAGCGTGGATA	476937	477437	T	364009	T	476897	T	474688	C	TW183
480231	TGAGCAAGCTTCACAGAAGA	AGGGGATGAGGTTCCTGAGA	479981	480481	A	360965	A	479941	G	477732	A	J138
481412	TTCGAAGTTTTTGCCATACAA	CCCACATGGCTAAGGACAGA	481162	481662	A	359784	A	481122	G	478913	A	J138
486212	ACGAAGAACTCTGCGACCTC	GGGATTGCTAGAAGAAGAGCAA	485962	486462	T	354984	T	485922	C	483713	T	J138
487106	CGGGACACGTACTCTCGACT	GATCCACAAGCCCAGAAAGA	486856	487356	G	354090	G	486816	G	484607	A	TW183
492734	CGGTCCTGTCTCCTTTACCA	CTTGACTGGGGAGTTTTCCA	492484	492984	A	348462	A	492444	A	490235	G	TW183
498672	AGTAACTCAAGGCGGAGCAA	CAGAGAGCTTTTCCCCAGAA	498422	498922	C	342917	T	497989	T	496173	T	CWL029
499755	GGAACTGCGAATTTCTTCCA	ACGGTGCTTCTTTAGGGAGA	499505	500005	G	341834	G	499072	G	497256	A	TW183
501944	AAATGGTCCTGACCTTGCAG	TTGAGGGTTATTCCAAGAGACA	501694	502194	T	339645	C	501261	C	499445	T		AR39,J138/CWL029,TW183
502409	CCGCGAATATTCACATCACA	TCCCGAATAATTGGCAGAAG	502159	502659	G	339180	A	501726	A	499910	A	CWL029
509354	AAGCTAGCCCTTTCCTCTGG	GGCTGCGTGAATGAAGATTT	509104	509604	A	332234	A	508672	A	506853	G	TW183
515813	CAGGAGGCACTTCTCGAGTT	GAGGTCCACGTAGCTCCATT	515563	516063	C	325775	T	515131	T	513312	T	CWL029
517153	ATCATCTTCACCGCCAACTC	TCGGAAGCCAAAATCGTAAG	516903	517403	A	324435	A	516471	A	514652	G	TW183
520157	ACTGGAGACCCAAGGGAGAT	AGTGTGGCTGCGCTTTTTAC	519907	520407	G	321431	A	519475	A	517657	A	CWL029
527913	GAATGATCGCACGGAGAGAG	TTGCTCTTGTGGGTTTTGGT	527663	528163	A	313674	A	527232	A	525414	G	TW183
550092	TAGCAGCAAGAGCCTCAACA	GGTGCGCCAGTTCTTAATTG	549842	550342	A	291495	A	549411	A	547413	G	TW183
555801	TCTACAACCCCTGCGATTTC	CCAAGAGGTCCTGGATTCTG	555551	556051	A	285786	G	555120	G	553122	G	CWL029
558740	TTTTCGAGAGGGATCTCGTG	TGTGAGTTGGGTCTTTGGTG	558490	558990	T	282847	C	558059	C	556061	T		AR39,J138/CWL029,TW183
563458	AGATCACCTCCCTGAAGCAA	GGAGGGGTTTCAAAGGATGT	563208	563708	T	278128	T	562777	T	560779	C	TW183
564247	AAGCCTCCAGCACGCTATC	TGAGAAGCCTCTCTTTGGAA	563997	564497	A	277339	A	563566	A	561568	G	TW183
583563	CAGCGTTCATAGGGAAGGAG	AGGGTGACGATTTCCTGTTG	583313	583813	A	258022	A	582883	A	580885	T	TW183
597660	TGCATAATCTCACCAGAAGCA	GGCAACTCAGTCACAAGCAC	597410	597910	C	243925	T	596980	T	594982	T	CWL029
598758	CCCAGCCTCCTCATAATCAC	CTGATTACGACGCCCATTTT	598508	599008	C	242827	T	598078	T	596080	T	CWL029
609948	GCCTGCTTTAGGAGAGGGTAA	CATTCTCTGCCGTGGGTAGT	609698	610198	G	231637	A	609268	A	607270	G		AR39,J138/CWL029,TW183
618021	TCCTCGGAAGCTTGATTTTC	AGCGAAATCGTTTGCACTTA	617771	618271	G	223564	G	617341	A	615343	G	J138
624087	AAAATGCGGCCTTCTCAAAT	AGATGCCCCCACCATATAAA	623837	624337	C	217498	T	623407	T	621409	T	CWL029
630182	CACTTCGGTATGTGCGAGTG	GCGGCTCCGTAATCATAGAA	629932	630432	A	211403	G	629502	G	627504	G	CWL029
638624	TCATGTCGATGCTCAAGAGG	GCAGCAAGCTGCTCTTCTTT	638374	638874	A	202961	G	637945	G	635946	G	CWL029
638909	TCGAAGCAACCTATGCAATG	CCCCCAGGAATGATTTCTCT	638659	639159	C	202676	C	638230	C	636231	T	TW183
639483	TCATACGATCGCCTTGAGAA	TACAATCTCCGCTGCTGATG	639233	639733	T	202102	T	638804	T	636805	C	TW183
644494	CAGTGGGATGATGGCTTTTT	TCGACGTATTGGAAAGTCAGG	644244	644744	A	197091	G	643815	G	641816	A		CWL029,TW183/AR39,J138
653583	CAGCCAAACGACTGTCAAAA	ACCCCTCTATCTGGGAAACG	653333	653833	G	188002	A	652904	A	650905	A	CWL029
653874	CAACGAAGACAGGCGTGATA	CCTCGTTCATGGAGAGCCTA	653624	654124	A	187711	A	653195	A	651196	G	TW183
656161	AGCCTCTCCCTACTGGGATG	TGAATTTCCTCTTTTGGTCTCC	655911	656411	T	185424	T	655482	T	653483	C	TW183
663977	ATGCGTCCTTGAACCAAGTC	TTTCTGTCCCGGTTCCTATG	663727	664227	A	177608	A	663298	A	661299	G	TW183
666363	GCGGTCCCTATGCCTTTATT	CGGGACATGAAACAGGAAAT	666113	666613	A	175222	A	665684	A	663685	G	TW183
681781	ACGCGGAGAATGCTGTAATC	AAGGGCTTGTTTTTGCTGAT	681531	682031	A	159804	G	681102	G	679103	A		CWL029,TW183/AR39,J138
683800	CCCTCATTTCAAGAAACCACA	CATTGATGTCATGGCGGTAG	683550	684050	A	157785	A	683121	A	681122	G	TW183
686674	GACGGGGATCTAAAGCATCA	TTGAACACAGTTTTGCTAGGC	686424	686924	A	154911	A	685995	A	683996	G	TW183
687907	AATCCCCAACTGCTCATACG	GATTGGCATCTACGCTCCTT	687657	688157	G	153678	A	687228	A	685229	A	CWL029
702220	CCAGAAGAGAGATCCCCTGT	TCGTTATCCCGAAATTGCTC	701970	702470	A	139365	A	701541	A	699542	G	TW183
704593	TTTGTGGAGGGATGTCTTCG	GAGTGATTGGCTCTGGTGGT	704343	704843	C	136992	C	703914	C	701915	T	TW183
709396	TGCCGAAGCCTTAGATGAAG	GTCAACTTCGGATCGAGAGC	709146	709646	C	132189	T	708717	T	706718	T	CWL029
711143	GAAGGCTGGATGTTCTCAGG	CGAGGACCTACCCCTTCAAT	710893	711393	T	130442	C	710464	C	708465	T		AR39,J138/CWL029,TW183
712561	TCTTCACCAACTGCAAATTGA	TGTGATGTACCCAGCGATGT	712311	712811	T	129024	T	711882	T	709883	C	TW183
727147	TACGACGGACAACAAATCCA	GTGTGCAAGAGGCTGAGGA	726897	727397	T	114438	C	726468	C	724469	T		AR39,J138/CWL029,TW183
728163	CCAATGGTAGCTCTGCATCC	GCCATATATCCTGCCGTCAT	727913	728413	C	113422	T	727484	T	725485	T	CWL029
740951	AAGAATTTTTCTGCCAATGAAA	GCTTCGGGCATGTAGCATAG	740701	741201	C	-	-	740272	C	738273	T
743117	CAACGGTGTGTTCTGTATTTCA	GGCTTGATTTCAGCTTTTGG	742867	743367	A	98468	G	742438	G	740439	A		CWL029,TW183/AR39,J138
759116	CTTTTGGATGGCGTTTTGTT	TTGGGCGAATACAATGACAG	758866	759366	G	82468	G	758438	T	756438	G	J138
760733	CCCAAGCCCAATAGAGAGAA	AAGTCACTATCCCACAGGTTCC	760483	760983	T	80851	T	760055	T	758055	C	TW183
771775	GCCTCGAGAACGCATGTAA	CACTATTGCGACGGTTGAGA	771525	772025	T	69809	T	771097	T	769097	C	TW183
772937	GAAAGCGCTACTCGACCATC	CAAGATGTTTTTGCGAGACG	772687	773187	A	68647	A	772259	A	770259	G	TW183
773063	TGCATCTACATCCAAACCAGA	GCGGGAGATGAGAGTGTCTT	772813	773313	A	68521	A	772385	A	770385	G	TW183
780269	GCCGTTTTTCAATGATAAGAGC	TAGGCTTGGCTCCCATAGAA	780019	780519	T	61316	C	779590	C	777591	C	CWL029
782811	GATGGCGAGGCAAACTAATG	TCACTGCTCTGAGTTCGTCTACA	782561	783061	C	58774	C	782132	A	780133	C	J138
814293	TCCAGCTCCTATGTTCCTTCA	TCGACTAGGGGAACCAAAGTT	814043	814543	C	27292	T	813614	T	811600	T	CWL029
823191	GATCCCGAAGCAATCCAGTA	GGGCTTTGCAAAAACAATTT	822941	823441	G	18394	A	822512	A	820498	A	CWL029
834722	TCACCCAACAAGAACTAGACCA	GCGGGAGGAAGAATGAATTT	834472	834972	A	6863	A	834043	G	832028	A	J138
840326	ATGCCGATGAGAATTCCTGT	GCCTCTAGCTGCGTATCAGG	840076	840576	C	1259	T	839647	T	837632	C		CWL029,TW183/AR39,J138
841856	TCTTTTGGCTTTGATTTGGA	GCTCCCTTAACGACTTCTGG	841606	842106	T	1229587	C	841177	C	839162	T		AR39,J138/CWL029,TW183
851935	TGCATTGAGACGTAGGGAAA	AGCATATTGCGTTGCTCAGA	851685	852185	C	1219508	T	851256	T	849257	T	CWL029
852508	CGAATGCTGTTACGGGAAAT	GCAAAGAGGGCCTTTATTCA	852258	852758	T	1218935	C	851829	C	849830	T		AR39,J138/CWL029,TW183
871924	TGTGCATGGTTGGTATCTTGA	TTGATGTTCCGATGGTGTGT	871674	872174	C	1199519	C	871245	C	869246	T	TW183
880862	TGTGAGGGCGTAATGAACTG	CGGCAACTATGCTTCCAAGT	880612	881112	T	1190581	T	880183	T	878184	C	TW183
892709	GAGCCGTAGCAAAACAGGAA	ACGGCTCTACAATCCCCTCT	892459	892959	T	-	-	892030	T	890031	C
896362	GGAGATGGAGAGCAGGATCA	CCGAACGTTCTCCTTAGCAA	896112	896612	G	1175081	G	895683	G	893684	A	TW183
907912	AAGGAGAAAGTCCTCAGGAAAA	TCTCCCATCCCACAGAGAAG	907662	908162	A	1163531	G	907233	G	905234	A		CWL029,TW183/AR39,J138
909129	ACCTTGACGATAGCGTGCTT	CCTCAATCGAGGAGGGAAGT	908879	909379	C	1162314	T	908450	T	906451	T	CWL029
914444	GGACTCTCTCCTCTAATGTCAGC	TTGGCGTACAGGTTGTAGCA	914194	914694	A	1156999	A	913765	A	911766	G	TW183
919758	CGGCAACTAGGAACCACAGT	GAGGCAGAAGCAAGGCATAG	919508	920008	T	1151684	C	919080	C	917081	C	CWL029
921559	GACAGCTGCGAGCTTTCTG	GGTCATGCCAGATTCCAGTT	921309	921809	A	-	-	920881	A	918882	G
954517	AGATGTCGTTCGGTCTGTCA	CCAAGTTTGGTCAGAATGGA	954267	954767	A	1116925	G	953838	G	951840	A		CWL029,TW183/AR39,J138
961838	GCTACACCCGCAAAGAAAAG	GATGTGCTGGCAGTCGTAGT	961588	962088	A	1109604	A	961159	G	959161	A	J138
964227	AGCGGCTGTTCTTTGATTGT	CAACAAAGCGATCGTAGCTG	963977	964477	T	1107215	T	963548	C	961550	T	J138
964565	GAACGCCGATAGAGAACTCG	CAGGCTCTGGAGCATCCTTA	964315	964815	G	1106877	A	963886	A	961888	A	CWL029
965904	TGTTTTTCGCCCAAGAATTT	ACCTGATCACGACCTCGAAC	965654	966154	T	-	-	965225	C	963227	T
974175	TCGCAAGTAGGGAGGCTAGA	GCCAAGCAACTAGGCCATAC	973925	974425	C	1097267	C	973496	C	971498	T	TW183
980924	CCGACCAACTGTCGGATACT	GAGGCGCAGCTACAAAACAG	980674	981174	G	1090518	G	980245	G	978247	A	TW183
987631	TCACTGGTCTTTGGGAAGAAG	GCCTTTACAACACCCAATCAA	987381	987881	T	1083811	A	986952	A	984954	A	CWL029
993926	TGCTTTGTACCGTATCCGAGA	TGTCTCTCCTGTTGCGATTG	993676	994176	C	1077516	T	993247	T	991249	C		CWL029,TW183/AR39,J138
1008065	TGGAAATTGGGAAACTGTCG	CAGTCAACTTCCTGCGGATT	1007815	1008315	T	1063377	C	1007386	C	1005388	T		AR39,J138/CWL029,TW183
1013857	TGCCTTGAAGCATCTGTCTG	ATTGGACAAGTGTGCGGTCT	1013607	1014107	T	1057585	C	1013178	C	1011180	C	CWL029
1031714	CAACTGCTCCCCAAAGATTC	TTTTCCCTCCATCACTTGGT	1031464	1031964	T	1039728	T	1031035	T	1029037	C	TW183
1033484	GGGACTGGAATCACAGGAAA	AACTCCTGGTTGTCCCATGT	1033234	1033734	A	1037958	G	1032805	G	1030807	A		CWL029,TW183/AR39,J138
1042851	CGTTCCCAAAGCTTCAAGAG	CTGAAGGTTTCATTCCTGTGG	1042601	1043101	A	1028591	A	1042172	A	1040174	G	TW183
1053906	GGTTCCCTAGTGGTGTGTGG	GCCCTACCATAAGCCGAGA	1053656	1054156	T	1017509	T	1053254	G	1051256	T	J138
1070221	TCCTCAAAAGATATCGGACCT	GCGAGAAATACAACACATGGAA	1069971	1070471	A	-	-	1069570	A	1067571	G
1076887	TCCCAAGGGGGTAAGTATGTC	GCAATGAGTCCTGAGCTTCC	1076637	1077137	G	994528	A	1076236	A	1074237	A	CWL029
1079240	TGCCATCCTACTTCGGACAT	CTCTGCGAGAATCGGATCTT	1078990	1079490	G	992175	A	1078589	A	1076590	A	CWL029
1087900	AGGGTTGTTGCCTTTTGTTG	ATAGCGTAGTGGGCATGAGG	1087650	1088150	A	983515	G	1087249	G	1085250	A		CWL029,TW183/AR39,J138
1092946	TCCGTAATTAGCTGCTCGTTT	GTTTTGGTTGTGGGAATGCT	1092696	1093196	A	978469	G	1092295	G	1090296	G	CWL029
1100080	AAGTGAGGAATCACGGAGGA	CACGGGAGCTGTTTCTTGAG	1099830	1100330	A	971335	A	1099429	A	1097430	G	TW183
1109033	GGACGCAGGGATTATGATTT	CTAGCGCAATCCCAAGATGT	1108783	1109283	G	962382	G	1108382	G	1106383	A	TW183
1112174	CAAAGAACCCAGTGAACATGC	TGGAATCCAAAAGCAAGGAA	1111924	1112424	G	957592	G	1111523	G	1109524	A	TW183
1112657	GGAACGTTGATTCCTCTTGTTC	GCCCTTTCCACACAATCAAT	1112407	1112907	G	957109	G	1112006	G	1110007	A	TW183
1112807	TGGCTTCTTTGCTTTGGTCT	AACCCTCCTATTTGCTCACTTG	1112557	1113057	A	956959	G	1112156	G	1110157	G	CWL029
1115526	TGTATTGCAATGTCATCATGG	CATGGCAATCTTATGAAAGAGC	1115276	1115776	C	955889	C	1113226	A	1111227	C	J138
1132633	GATCGGATTTTCCAGGCTTT	TTTCGGATAGTGTTGCAGGA	1132383	1132883	A	938782	A	1129038	A	1128334	G	TW183
1141686	CAAACGTACAGGCTCGTGAA	CCAACAGCATACCCAGAATAGA	1141436	1141936	C	929728	T	1138092	T	1137388	T	CWL029
1142931	TGACCTCTCGACAGATGAAGAA	AGGGCTTTTGAAGACCATTG	1142681	1143181	C	928483	T	1139337	T	1138633	C		CWL029,TW183/AR39,J138
1148214	TCATCAAATCGAGCACCTTG	GGTGCGTAAAGCTTCTGGAG	1147964	1148464	G	923200	A	1144620	A	1143916	A	CWL029
1154452	TTGAGACGGATAGGGGAGTG	GGCTCCTCGAAATTCTAGCC	1154202	1154702	G	916962	G	1150858	G	1150154	A	TW183
1164209	TTCCGAAGAAGAAAGGACCA	CTCCCATAGCAGGAATCGTT	1163959	1164459	A	907205	G	1160615	G	1159912	A		CWL029,TW183/AR39,J138
1178315	GGAGAGCATCGGAGGAAGAT	CACCCTTTTGGCTCTTTTCA	1178065	1178565	G	893099	A	1174721	A	1174018	A	CWL029
1184140	GGGGGAATCTCTCTGATTGG	GGTCTATTAAAGCCCCTTTGG	1183890	1184390	A	887277	A	1180543	A	1179840	G	TW183
1201755	TCGTGCATTCCAATCTGAAG	TCCCAGGATAAGGTTGCTCTT	1201505	1202005	A	869662	G	1198158	G	1197455	A		CWL029,TW183/AR39,J138
1212504	GCTTTTGAAAAACGGCTGAT	GTTGGGCTCTAATCCCCTTT	1212254	1212754	A	858928	A	1208838	A	1208208	G	TW183
1216708	CAATGCCTGCACTGAAAGTC	TTAGCGTATGTCGGCCCTAT	1216458	1216958	T	-	-	1213042	T	1212412	C
1219551	CTTGGACAGTGACGGGATAAA	AGCAACGTCTCCCTACAACC	1219301	1219801	A	851881	G	1215885	G	1215255	G	CWL029
1225182	ATTCACCCATGCATCTTGGT	GACTGGAGGTCGTGAAATGG	1224932	1225432	G	846250	A	1221516	A	1220886	A	CWL029
1226455	ACGAAAATTTGGGCACGTAT	GCCGTGCTAAGCTTTATTGC	1226205	1226705	A	844976	A	1222790	A	1222160	G	TW183
1226752	ATCCACAGGATAGGCGTGAC	TTGTCCATGAATGCGAACAG	1226502	1227002	A	844679	G	1223087	G	1222457	A		CWL029,TW183/AR39,J138
1184110 incl					A	887307	A	1180513	T	1179810	A	J138
207995 incl					T	-	-	207618	T	205402	C
306188 incl					T	535095	T	305810	C	303602	T	J138
430977 incl					T	410220	T	430686	C	428477	T	J138
44061 incl					T	-	-	43732	G	44060	T
440966 incl					T	400231	T	440675	C	438466	T	J138
6130 incl					T	-	-	6130	T	6130	C
759182 incl					T	82402	T	758504	G	756504	T	J138
905306 incl					T	1166137	T	904627	A	902628	T	J138
x1013050					T	1058392	T	1012371	G	1010373	T	J138
x1018221					C	1053221	C	1017542	G	1015544	C	J138
x1109585	TGACAAATTTCGGAGTCTTGAA	TGGCAAGGCAGTCTACTTGA			T	961830	T	1108934	T	1106935	C	TW183
x1113823					A	959241	A	1111523	G	1109524	A	J138
x1114306	GGAACGTTGATTCCTCTTGTTC	GCCCTTTCCACACAATCAAT			A	958758	G	1112006	G	1110007	A		CWL029,TW183/AR39,J138
x119428					T	-	-	119099	T	116923	C
x1207906					C	-	-	13865	T	-	-
x130233					C	710968	C	129944	A	127728	C	J138
x134203					T	706998	T	133914	C	131698	T	J138
x175578	TATCCAAGATGGCGGATTTC	GGCATGATTCTTGGCTTAGG			C	665623	C	175289	C	173073	T	TW183
x17651	GCTGAGGACAGTATTACCTGGTG	TTAGCGGCTGCCTTAAAATC			G	823543	G	17330	G	17651	A	TW183
x191871					C	-	-	191582	T	189366	C
x200100					T	641101	T	199811	G	197595	T	J138
x217891					T	-	-	217514	T	215298	C
x218389					T	-	-	218012	C	215796	T
x218718					G	-	-	218341	G	216125	A
x225515					C	615774	C	225138	T	222922	C	J138
x231993					T	609296	T	231608	C	229400	T	J138
x252171					T	-	-	251786	C	249578	T
x252478	TTGTCGGCTTCTGGTCTTTT	GGCCTCTTCTATTCAATCTGC			A	588811	G	252093	G	249885	G	CWL029
x260361					C	-	-	259983	C	257775	T
x266591					A	574692	A	266213	G	264005	A	J138
x270554					G	570729	G	270176	A	267968	G	J138
x281695	ACGCACAGCTCCTGTTATTG	ATGCATCCACAGAAACCACA	#VALUE!	#VALUE!	G	559588	A	281317	A	279109	A	CWL029
x297188					T	-	-	296810	T	294602	C
x315116					C	526167	T	314738	T	312530	T	CWL029
x349584					T	491699	T	349206	G	346998	T	J138
x353071	AGTCGCTTCCTGATCTCCAA	CGCTAGCTGCAGTAGAATCTG	#VALUE!	#VALUE!	T	488212	C	352693	C	350485	T		AR39,J138/CWL029,TW183
x366668	GCTCTCACAAGCTCCCACTC	TTGTGGCGCTGATAGACAAG			G	474615	A	366290	A	364082	A	CWL029
x409242					A	-	-	408951	A	406742	G
x43262	AAAGAGAGCTAGAATCAGAGGAAGAA	TATGGCCGCACAATTACAAG			C	797939	T	42933	T	43261	T	CWL029
x457431	GCCTGAGCTCATGGAGAGAG	CCATAGCGTGCTCGAAGAAT	#VALUE!	#VALUE!	C	383766	T	457140	T	454931	T	CWL029
x462310	TCCTCGTAGCTCAGCAGGAT	CGACTAGGAATCGCATGTCA	#VALUE!	#VALUE!	T	378887	T	462019	T	459810	C	TW183
x472977					T	-	-	472687	T	470478	C
x516763					T	324825	T	516081	C	514262	T	J138
x525229	GCGGAAAAATAACGAGTCCA	AGGGAAGAGTGCAGATCCAA			G	316358	A	524548	A	522730	A	CWL029
x545851	GGCTCTGTTGGAGGAACAAT	GAGTGAGGAGGGGAGCATTT			A	295736	A	545170	A	543352	G	TW183
x582702					A	258883	A	582022	G	580024	A	J138
x599928					T	241657	T	599248	G	597250	T	J138
x633853	GCAAAGAATGCTGGTTCCAT	ATTGTCGGAGGTGTCATTCC	#VALUE!	#VALUE!	C	207732	T	633173	T	631175	T	CWL029
x64053					T	777138	T	63734	C	61549	T	J138
x646324	TCTGAGCAACCTGATTTATGGA	GGAAAATGCTTCTTTAAAAACTTC			A	195261	G	645645	A	643646	G		CWL029,J138/AR39,TW183
x660153					T	-	-	659474	T	657475	C
x661799					T	179786	T	661120	C	659121	T	J138
x6730					C	834471	T	6730	T	6730	T	CWL029
x709267	GGTACCGCAGCCTATCTTGA	TCAAAGCGAGTGCTGTTTTC			T	132318	T	708588	T	706589	C	TW183
x710020	GCCCGTGAGTTAAACATTCC	TGCAGACGCTATTTCTTTGC			T	131565	C	709341	C	707342	T		AR39,J138/CWL029,TW183
x763241					A	78343	A	762563	T	760563	A	J138
x763937					T	77647	T	763259	G	761259	T	J138
x860719					T	1210724	T	860040	A	858041	T	J138
x879950					T	1191493	T	879271	C	877272	T	J138
x889229	AACTCGCACTGGCGATTACT	TATTTACCGGTCGCTTTTCG			T	1182214	T	888550	T	886551	C	TW183
x905387	GGGAAATAAAGAACACATTGCAG	GCAATGGATTAGCGAACTCTG			C	1166056	T	904708	T	902709	C		CWL029,TW183/AR39,J138
x910265					T	-	-	909586	T	907587	C
x916267					A	1155176	A	915588	C	913589	A	J138
x919155					T	-	-	918477	C	916478	T
x962573					A	1108869	A	961894	T	959896	A	J138
x986808					T	-	-	986129	T	984131	C

## Sheet: Auswertung
SNP-Nr.	CWL-029	CWL 011	G CV-15	G CV 17	G CV-18	G Wien-II	G Wien-III	G MUL 2216	G MUL 2076	G MUL 2090	G MUL 250	G PB-2	G U 1360	G W5	0-U 1271	G CV-16	0-U1273	G AL 1	CV 14	T-45	G PB-3	W-6	G PB 1	0-Kajaani-7	Panola	0-Kajaani-6	Helsinki 12	CWL-050	Koala	DC-9	IOL	YK 41	J-138	AR-39	CM 1	TW-183	0-A 03	0-UZG1
3386	A	A	A	A	A	A	A	A	A	A	A	A	A	A	A	A	A	A	A	A	A	A	A	A	A	A	A	A	A	A	A	A	A	A	A	G	G	G
15930	A	A	A	A	A	A	A	A	A	A	A	A	A	A	A	A	A	A	A	A	A	A	A	A	A	A	A	A	A	A	A	G	G	G	G	A	A	A
31242	T	T	T	T	T	T	T	T	T	T	T	T	T	T	T	T	T	T	T	T	T	T	T	T	T	T	T	T	T	T	T	C	C	C	C	T	T	T
39458	A	A	A	A	A	A	A	A	A	A	A	A	A	A	A	A	A	A	A	A	A	A	A	A	A	A	A	A	A	A	A	A	G	G	G	A	A	A
42040	A	A	A	A	A	A	A	A	A	A	A	A	A	A	A	A	A	A	A	A	A	A	A	A	A	A	A	A	A	A	A	G	G	G	G	A	A	A
44199	A	A	A	A	A	A	A	A	A	A	A	A	A	A	A	A	A	A	A	A	A	A	A	A	A	A	A	A	A	A	A	A	A	A	A	G	G	G
55133	T	T	T	T	T	T	T	T	T	T	T	T	T	T	T	T	T	T	C	T	T	T	T	T	T	T	T	T	T	T	T	T	C	T	T	T	T	T
58848	T	T	T	T	T	T	T	T	T	T	T	T	T	T	T	T	T	T	T	T	T	T	T	T	T	T	T	T	T	T	T	C	C	C	C	T	T	T
64694	A	A	A	A	A	A	A	A	A	A	A	A	A	A	A	A	A	A	A	A	A	A	A	A	A	A	A	A	A	A	A	A	A	A	A	G	G	G
70531	T	T	T	T	T	T	T	T	T	T	T	T	T	T	T	T	T	T	T	T	T	T	T	T	T	T	T	T	T	T	T	C	C	C	T	T	T	T
72248	A	A	A	A	A	A	A	A	A	A	A	A	A	A	A	A	A	A	A	A	A	A	A	A	A	A	A	A	A	A	A	A	A	A	A	G	G	G
73404	A	A	A	A	A	A	A	A	A	A	A	A	A	A	A	A	A	A	A	A	A	A	A	A	A	A	A	A	A	A	A	A	G	A	A	A	A	A
74367	A	A	A	A	A	A	A	A	A	A	A	A	A	A	A	A	A	A	A	A	A	A	A	A	A	A	A	A	A	A	A	A	A	A	A	G	G	G
76112	C	C	C	C	C	C	C	C	C	C	C	C	C	C	C	C	C	C	C	C	C	C	C	C	C	C	C	C	C	C	C	T	T	T	T	C	C	C
113004	C	C	C	C	C	C	C	C	C	C	C	C	C	C	C	C	C	C	C	C	C	C	C	C	C	C	C	C	C	C	C	C	C	C	C	T	T	T
122506	G	G	G	G	G	G	G	G	G	G	G	G	G	G	G	G	G	G	G	G	G	G	G	G	G	G	G	G	A	A	A	G	A	A	A	A	A	A
122659	C	C	C	C	C	C	C	C	C	C	C	C	C	C	C	C	C	C	C	C	C	C	C	C	C	C	C	C	A	A	A	A	A	A	A	A	A	A
129315	A	A	A	A	A	A	A	A	A	A	A	A	A	A	A	A	A	A	A	A	A	A	A	A	A	A	A	A	A	A	A	G	G	G	A	A	A	A
132325	G	G	G	G	G	G	G	G	G	G	G	G	G	G	G	G	G	G	G	G	G	G	G	G	G	G	G	G	G	G	G	G	G	G	G	C	C	C
143036	A	A	A	A	A	A	A	A	A	A	A	A	A	A	A	A	A	A	A	A	A	A	A	A	A	A	A	A	G	G	G	A	A	A	A	G	G	G
146766	T	T	T	T	T	T	T	T	T	T	T	T	T	T	T	T	T	T	T	T	T	T	T	T	T	T	T	T	T	T	T	C	C	C	C	T	T	T
150206	C	C	C	C	C	C	C	C	C	C	C	C	C	C	C	C	C	C	C	C	C	C	C	C	C	C	C	C	C	C	C	C	C	C	C	T	T	T
151104	C	C	C	C	C	C	C	C	C	C	C	C	C	C	C	C	C	C	C	C	C	C	C	C	C	C	C	C	T	T	T	T	T	T	T	T	T	T
155823	G	G	G	G	G	G	G	G	G	G	G	G	G	G	G	G	G	G	G	G	G	G	G	G	G	G	G	G	A	A	A	G	G	G	G	A	A	A
161562	T	T	T	T	T	T	T	T	T	T	T	T	T	T	T	T	T	T	T	T	T	T	T	T	T	T	T	T	T	T	T	C	C	C	C	T	T	T
166915	T	T	T	T	T	T	T	T	T	T	T	T	T	T	T	T	T	T	T	T	T	T	T	C	C	C	C	T	C	C	C	C	C	C	C	C	C	C
170805	G	G	G	G	G	G	G	G	G	G	G	G	G	G	G	G	G	G	G	G	G	G	G	G	G	G	G	G	G	G	G	G	G	G	G	A	A	A
187391	T	T	T	T	T	T	T	T	T	T	T	T	T	T	T	T	T	T	T	T	T	T	T	T	T	T	T	T	T	T	T	T	T	T	T	C	C	C
191347	C	C	C	C	C	C	C	C	C	C	C	C	C	C	C	C	C	C	C	C	C	C	C	C	C	C	C	C	T	T	T	T	T	T	T	T	T	T
194797	C	C	C	C	C	C	C	C	C	C	C	C	C	C	C	C	C	C	C	C	C	C	C	C	C	C	C	C	C	C	C	T	T	T	T	C	C	C
201347	C	C	C	C	C	C	C	C	C	C	C	C	C	C	C	C	C	C	C	C	C	C	C	C	C	C	C	C	T	T	T	T	T	T	T	T	T	T
204104	A	A	A	A	A	A	A	A	A	A	A	A	A	A	A	A	A	A	A	A	A	A	A	A	A	A	A	A	A	A	A	A	A	A	A	G	G	G
207983	T	T	T	T	T	T	T	T	T	T	T	T	T	T	T	T	T	T	T	T	T	T	T	T	T	T	T	T	T	T	T	T	T	T	T	C	C	C
209295	C	C	C	C	C	C	C	C	C	C	C	C	C	C	C	C	C	C	C	C	C	C	C	C	C	C	C	C	C	C	C	C	C	C	C	T	T	T
214703	A	A	A	A	A	A	A	A	A	A	A	A	A	A	A	A	A	A	A	A	A	A	A	A	A	A	A	A	A	A	A	A	A	C	A	C	C	C
215297	C	C	C	C	C	C	C	C	C	C	C	C	C	C	C	C	C	C	C	C	C	C	C	C	C	C	C	C	C	C	C	C	C	T	C	T	T	T
225263	T	T	T	T	T	T	T	T	T	T	T	T	T	T	T	T	T	T	T	T	T	T	T	T	T	T	T	T	T	T	T	T	A	T	T	T	T	T
228262	G	G	G	G	G	G	G	G	G	G	G	G	G	G	G	G	G	G	G	G	G	G	G	G	G	G	G	G	A	A	A	G	G	G	G	A	A	A
230176	G	G	G	G	G	G	G	G	G	G	G	G	G	G	G	G	G	G	G	G	G	G	G	G	G	G	G	G	G	G	G	G	G	G	G	A	A	A
232131	T	T	T	T	T	T	T	T	T	T	T	T	T	T	T	T	T	T	T	T	T	T	T	T	T	T	T	T	T	T	T	C	C	C	C	T	T	T
235302	T	T	T	T	T	T	T	T	T	T	T	T	T	T	T	T	T	T	T	T	T	T	T	T	T	T	T	T	C	C	C	C	C	C	C	C	C	C
242319	G	G	G	G	G	G	G	G	G	G	G	G	G	G	G	G	G	G	G	G	G	G	G	G	G	G	G	G	G	G	G	A	A	A	A	G	G	G
245924	T	T	T	T	T	T	T	T	T	T	T	T	T	T	T	T	T	T	T	T	T	T	T	T	T	T	T	T	C	C	C	C	C	C	C	C	C	C
256785	C	C	C	C	C	C	C	C	C	C	C	C	C	C	C	C	C	C	C	C	C	C	C	C	C	C	C	C	C	C	C	C	C	T	C	C	C	C
259734	T	T	T	T	T	T	T	T	T	T	T	T	T	T	T	T	T	T	T	T	T	T	T	T	T	T	T	T	C	C	C	C	C	C	C	C	C	C
265051	T	T	T	T	T	T	T	T	T	T	T	T	T	T	T	T	T	T	T	T	T	T	T	T	T	T	T	T	C	C	C	T	T	T	T	C	C	C
271946	G	G	G	G	G	G	G	G	G	G	G	G	G	G	G	G	G	G	G	G	G	G	G	G	G	G	G	G	A	A	A	A	A	A	A	A	A	A
274917	A	A	A	A	A	A	A	A	A	A	A	A	A	A	A	A	A	A	A	A	A	A	A	A	A	A	A	A	A	A	A	G	G	G	G	A	A	A
285155	G	G	G	G	G	G	G	G	G	G	G	G	G	G	G	G	G	G	G	G	G	G	G	A	A	A	A	G	A	A	A	A	A	A	A	A	A	A
287109	C	C	C	C	C	C	C	C	C	C	C	C	C	C	C	C	C	C	C	C	C	C	C	C	C	C	C	C	T	T	T	T	T	T	T	T	T	T
306125	T	T	T	T	T	T	T	T	T	T	T	T	T	T	T	T	T	T	T	T	T	T	T	T	T	T	T	T	T	T	T	T	A	T	T	T	T	T
308003	T	T	T	T	T	T	T	T	T	T	T	T	T	T	T	T	T	T	T	T	T	T	T	T	T	T	T	T	T	T	T	T	T	T	T	C	C	C
312753	G	G	G	G	G	G	G	G	G	G	G	G	G	G	G	G	G	G	G	G	G	G	G	G	G	G	G	G	G	G	G	G	G	G	G	A	A	A
321622	A	A	A	A	A	A	A	A	A	A	A	A	A	A	A	A	A	A	A	A	A	A	A	A	A	A	A	A	G	G	G	G	G	G	G	G	G	G
335461	T	T	T	T	T	T	T	T	T	T	T	T	T	T	T	T	T	T	T	T	T	T	T	T	T	T	T	T	T	T	T	C	C	C	C	T	T	T
339300	C	C	C	C	C	C	C	C	C	C	C	C	C	C	C	C	C	C	C	C	C	C	C	C	C	C	C	C	C	C	C	C	C	C	C	T	T	T
344435	G	G	G	G	G	G	G	G	G	G	G	G	G	G	G	G	G	G	G	G	G	G	G	G	G	G	G	G	A	A	A	A	A	A	A	A	A	A
347996	T	T	T	T	T	T	T	T	T	T	T	T	T	T	T	T	T	T	T	T	T	T	T	T	T	T	T	T	T	T	T	C	C	C	C	T	T	T
363534	G	G	G	G	G	G	G	G	G	G	G	G	G	G	G	G	G	G	G	G	G	G	G	T	T	T	T	G	T	T	T	T	T	T	T	T	T	T
380551	G	G	G	G	G	G	G	G	G	G	G	G	G	G	G	G	G	G	G	G	G	G	G	G	G	G	G	G	A	A	A	A	A	A	A	A	A	A
395216	T	T	T	T	T	T	T	T	T	T	T	T	T	T	T	T	T	T	T	T	T	T	T	T	T	T	T	T	T	T	T	C	C	C	C	T	T	T
397658	T	T	T	T	T	T	T	T	T	T	T	T	T	T	T	T	T	T	T	T	T	T	T	T	T	T	T	T	T	T	T	T	T	T	T	T	T	T
397862	T	T	T	T	T	T	T	T	T	T	T	T	T	T	T	T	T	T	T	T	T	T	T	T	T	T	T	T	T	T	T	T	T	T	T	T	T	T
400265	A	A	A	A	A	A	A	A	A	A	A	A	A	A	A	A	A	A	A	A	A	A	A	A	A	A	A	A	G	G	G	G	G	G	G	G	G	G
417407	G	G	G	G	G	G	G	G	G	G	G	G	G	G	G	G	G	G	G	G	G	G	G	G	G	G	G	G	G	G	G	A	A	A	G	G	G	G
427015	C	C	C	C	C	C	C	C	C	C	C	C	C	C	C	C	C	C	C	C	C	C	C	C	C	C	C	C	C	C	C	C	A	C	C	C	C	C
429741	A	A	A	A	A	A	A	A	A	A	A	A	A	A	A	A	A	A	A	A	A	A	A	A	A	A	A	A	A	A	A	A	A	A	A	G	G	G
430926	T	T	T	T	T	T	T	T	T	T	T	T	T	T	T	T	T	T	T	T	T	T	T	T	T	T	T	T	T	T	T	T	A	T	T	T	T	T
436501	C	C	C	C	C	C	C	C	C	C	C	C	C	C	C	C	C	C	C	C	C	C	C	C	C	C	C	C	T	T	T	T	T	T	T	T	T	T
438683	G	G	G	G	G	G	G	G	G	G	G	G	G	G	G	G	G	G	G	G	G	G	G	G	G	G	G	G	A	A	A	A	A	A	A	A	A	A
438899	A	A	A	A	A	A	A	A	A	A	A	A	A	A	A	A	A	A	A	A	A	A	A	A	A	A	A	A	A	A	A	A	A	A	A	G	G	G
440624	C	C	C	C	C	C	C	C	C	C	C	C	C	C	C	C	C	C	C	C	C	C	C	C	C	C	C	C	C	C	C	C	T	C	C	C	C	C
451593	T	T	T	T	T	T	T	T	T	T	T	T	T	T	T	T	T	T	T	T	T	T	T	T	T	T	T	T	C	C	C	C	C	C	C	C	C	C
459030	T	T	T	T	T	T	T	T	T	T	T	T	T	T	T	T	T	T	T	T	T	T	T	T	T	T	T	T	T	T	T	T	T	T	T	C	C	C
464357	T	T	T	T	T	T	T	T	T	T	T	T	T	T	T	T	T	T	T	T	T	T	T	T	T	T	T	T	C	C	C	C	C	C	C	C	C	C
468901	T	T	T	T	T	T	T	T	T	T	T	T	T	T	T	T	T	T	T	T	T	T	T	T	T	T	T	T	T	T	T	T	A	T	T	T	T	T
471791	T	T	T	T	T	T	T	T	T	T	T	T	T	T	T	T	T	T	T	T	T	T	T	T	T	T	T	T	T	T	T	C	C	C	C	T	T	T
477187	T	T	T	T	T	T	T	T	T	T	T	T	T	T	T	T	T	T	T	T	T	T	T	T	T	T	T	T	T	T	T	T	T	T	T	C	C	C
480231	A	A	A	A	A	A	A	A	A	A	A	A	A	A	A	A	A	A	A	A	A	A	A	A	A	A	A	A	A	A	A	A	G	A	A	A	A	A
481412	A	A	A	A	A	A	A	A	A	A	A	A	A	A	A	A	A	A	A	A	A	A	A	A	A	A	A	A	A	A	A	A	G	A	A	A	A	A
486212	T	T	T	T	T	T	T	T	T	T	T	T	T	T	T	T	T	T	T	T	T	T	T	T	T	T	T	T	T	T	T	T	C	T	T	T	T	T
487106	G	G	G	G	G	G	G	G	G	G	G	G	G	G	G	G	G	G	G	G	G	G	G	G	G	G	G	G	G	G	G	G	G	G	G	A	A	A
492734	A	A	A	A	A	A	A	A	A	A	A	A	A	A	A	A	A	A	A	A	A	A	A	A	A	A	A	A	A	A	A	A	A	A	A	G	G	G
498672	C	C	C	C	C	C	C	C	C	C	C	C	C	C	C	C	C	C	C	C	C	C	C	C	C	C	C	C	T	T	T	T	T	T	T	T	T	T
499755	G	G	G	G	G	G	G	G	G	G	G	G	G	G	G	G	G	G	G	G	G	G	G	G	G	G	G	G	G	G	G	G	G	G	G	A	A	A
501944	T	T	T	T	T	T	T	T	T	T	T	T	T	T	T	T	T	T	T	T	T	T	T	T	T	T	T	T	T	T	T	C	C	C	C	T	T	T
502409	G	G	G	G	G	G	G	G	G	G	G	G	G	G	G	G	G	G	G	G	G	G	G	G	G	G	G	G	A	A	A	A	A	A	A	A	A	A
509354	A	A	A	A	A	A	A	A	A	A	A	A	A	A	A	A	A	A	A	A	A	A	A	A	A	A	A	A	A	A	A	A	A	A	A	G	G	G
515813	C	C	C	C	C	C	C	C	C	C	C	C	C	C	C	C	C	C	C	C	C	C	C	C	C	C	C	C	T	T	T	T	T	T	T	T	T	T
517153	A	A	A	A	A	A	A	A	A	A	A	A	A	A	A	A	A	A	A	A	A	A	A	A	A	A	A	A	A	A	A	A	A	A	A	G	G	G
520157	G	G	G	G	G	G	G	G	G	G	G	G	G	G	G	G	G	G	G	G	G	G	G	G	G	G	G	G	A	G	A	G	A	A	A	A	A	A
527913	A	A	A	A	A	A	A	A	A	A	A	A	A	A	A	A	A	A	A	A	A	A	A	A	A	A	A	A	A	A	A	A	A	A	A	G	G	G
550092	A	A	A	A	A	A	A	A	A	A	A	A	A	A	A	A	A	A	A	A	A	A	A	A	A	A	A	A	A	A	A	A	A	A	A	G	G	G
555801	A	A	A	A	A	A	A	A	A	A	A	A	A	A	A	A	A	A	A	A	A	A	A	G	G	G	G	A	G	G	G	G	G	G	G	G	G	G
558740	T	T	T	T	T	T	T	T	T	T	T	T	T	T	T	T	T	T	T	T	T	T	T	T	T	T	T	C	T	T	T	C	C	C	C	T	T	T
563458	T	T	T	T	T	T	T	T	T	T	T	T	T	T	T	T	T	T	T	T	T	T	T	T	T	T	T	T	T	T	T	T	T	T	T	C	C	C
564247	A	A	A	A	A	A	A	A	A	A	A	A	A	A	A	A	A	A	A	A	A	A	A	A	A	A	A	A	A	A	A	A	A	A	A	G	G	G
597660	C	C	C	C	C	C	C	C	C	C	C	C	C	C	C	C	C	C	C	C	C	C	C	C	C	C	C	C	T	T	T	T	T	T	T	T	T	T
598758	C	C	C	C	C	C	C	C	C	C	C	C	C	C	C	C	C	C	C	C	C	C	C	C	C	C	C	C	T	T	T	T	T	T	T	T	T	T
609948	G	G	G	G	G	G	G	G	G	G	G	G	G	G	G	G	G	G	G	G	G	G	G	G	G	G	G	G	G	G	G	A	A	A	A	G	G	G
618021	G	G	G	G	G	G	G	G	G	G	G	G	G	G	G	G	G	G	G	G	G	G	G	G	G	G	G	G	G	G	G	G	A	G	G	G	G	G
624087	C	C	C	C	C	C	C	C	C	C	C	C	C	C	C	C	C	C	C	C	C	C	C	C	C	C	C	C	C	T	T	T	T	T	T	T	T	T
630182	A	A	A	A	A	A	A	A	A	A	A	A	A	A	A	A	A	A	A	A	A	A	A	A	A	A	A	A	G	G	G	G	G	G	G	G	G	G
638624	A	A	A	A	A	A	A	A	A	A	A	A	A	A	A	A	A	A	A	A	A	A	A	A	A	A	A	A	G	G	G	G	G	G	G	G	G	G
638909	C	C	C	C	C	C	C	C	C	C	C	C	C	C	C	C	C	C	C	C	C	C	C	C	C	C	C	C	C	C	C	C	C	C	C	T	T	T
639483	T	T	T	T	T	T	T	T	T	T	T	T	T	T	T	T	T	T	T	T	T	T	T	T	T	T	T	T	T	T	T	T	T	T	T	C	C	C
644494	A	G	A	A	A	A	A	A	A	A	A	A	A	A	A	A	A	A	A	A	A	A	A	A	A	A	A	A	A	A	A	G	G	G	G	A	A	A
653583	G	G	G	G	G	G	G	G	G	G	G	G	G	G	G	G	G	G	G	G	G	G	G	G	G	G	G	G	A	A	A	A	A	A	A	A	A	A
653874	A	A	A	A	A	A	A	A	A	A	A	A	A	A	A	A	A	A	A	A	A	A	A	A	A	A	A	A	A	A	A	A	A	A	A	G	G	G
656161	T	T	T	T	T	T	T	T	T	T	T	T	T	T	T	T	T	T	T	T	T	T	T	T	T	T	T	T	T	T	C	T	T	T	T	C	C	C
663977	A	A	A	A	A	A	A	A	A	A	A	A	A	A	A	A	A	A	A	A	A	A	A	A	A	A	A	A	A	A	A	A	A	A	A	G	G	G
666363	A	A	A	A	A	A	A	A	A	A	A	A	A	A	A	A	A	A	A	A	A	A	A	A	A	A	A	A	A	A	A	A	A	A	A	G	G	G
681781	A	A	A	A	A	A	A	A	A	A	A	A	A	A	A	A	A	A	A	A	A	A	A	A	A	A	A	A	A	A	A	G	G	G	G	A	A	A
683800	A	A	A	A	A	A	A	A	A	A	A	A	A	A	A	A	A	A	A	A	A	A	A	A	A	A	A	A	A	A	A	A	A	A	A	G	G	G
686674	A	A	A	A	A	A	A	A	A	A	A	A	A	A	A	A	A	A	A	A	A	A	A	A	A	A	A	A	A	A	A	A	A	A	A	G	G	G
687907	G	G	G	G	G	G	G	G	G	G	G	G	G	G	G	G	G	G	G	G	G	G	G	G	G	G	G	G	A	A	A	A	A	A	A	A	A	A
702220	A	A	A	A	A	A	A	A	A	A	A	A	A	A	A	A	A	A	A	A	A	A	A	A	A	A	A	A	A	A	A	A	A	A	A	G	G	G
704593	C	C	C	C	C	C	C	C	C	C	C	C	C	C	C	C	C	C	C	C	C	C	C	C	C	C	C	C	C	C	C	C	C	C	C	T	T	T
709396	C	C	C	C	C	C	C	C	C	C	C	C	C	C	C	C	C	C	C	C	C	C	C	C	C	C	C	C	T	T	T	T	T	T	T	T	T	T
711143	T	T	T	T	T	T	T	T	T	T	T	T	T	T	T	T	T	T	T	T	T	T	T	T	T	T	T	T	T	T	T	C	C	C	C	T	T	T
712561	T	T	T	T	T	T	T	T	T	T	T	T	T	T	T	T	T	T	T	T	T	T	T	T	T	T	T	T	T	T	C	T	T	T	T	C	C	C
727147	T	T	T	T	T	T	T	T	T	T	T	T	T	T	T	T	T	T	T	T	T	T	T	T	T	T	T	T	T	T	T	C	C	C	C	T	T	T
728163	C	C	C	C	C	C	C	C	C	C	C	C	C	C	C	C	C	C	C	C	C	C	C	C	C	C	C	C	T	T	T	T	T	T	T	T	T	T
740951	C	C	C	C	C	C	C	C	C	C	C	C	C	C	C	C	C	C	C	C	C	C	C	C	C	C	C	C	T	T	T	C	C	C	C	T	T	T
743117	A	A	A	A	A	A	A	A	A	A	A	A	A	A	A	A	A	A	A	A	A	A	A	A	A	A	A	A	A	A	A	G	G	G	A	A	A	A
759116	G	G	G	G	G	G	G	G	G	G	G	G	G	G	G	G	G	G	G	G	G	G	G	G	G	G	G	G	G	G	G	G	T	G	G	G	G	G
760733	T	T	T	T	T	T	T	T	T	T	T	T	T	T	T	T	T	T	T	T	T	T	T	T	T	T	T	T	T	T	T	T	T	T	T	C	C	C
771775	T	T	T	T	T	T	T	T	T	T	T	T	T	T	T	T	T	T	T	T	T	T	T	T	T	T	T	T	T	T	T	T	T	T	T	C	C	C
772937	A	A	A	A	A	A	A	A	A	A	A	A	A	A	A	A	A	A	A	A	A	A	A	A	A	A	A	A	A	A	A	A	A	A	A	G	G	G
773063	A	A	A	A	A	A	A	A	A	A	A	A	A	A	A	A	A	A	A	A	A	A	A	A	A	A	A	A	A	A	A	A	A	A	A	G	G	G
780269	T	T	T	T	T	T	T	T	T	T	T	T	T	T	T	T	T	T	T	T	T	T	T	T	T	T	T	T	C	C	C	C	C	C	C	C	C	C
782811	C	C	C	C	C	C	C	C	C	C	C	C	C	C	C	C	C	C	C	C	C	C	C	C	C	C	C	C	C	C	C	C	A	C	C	C	C	C
814293	C	C	C	C	C	C	C	C	C	C	C	C	C	C	C	C	C	C	C	C	C	C	C	C	C	C	C	C	T	T	T	T	T	T	T	T	T	T
823191	G	G	G	G	G	G	G	G	G	G	G	G	G	G	G	G	G	G	G	G	G	G	G	G	G	G	G	G	A	A	A	A	A	A	A	A	A	A
834722	A	A	A	A	A	A	A	A	A	A	A	A	A	A	A	A	A	A	A	A	A	A	A	A	A	A	A	A	A	A	A	A	G	A	A	A	A	A
840326	C	C	C	C	C	C	C	C	C	C	C	C	C	C	C	C	C	C	C	C	C	C	C	C	C	C	C	C	C	C	C	T	T	T	T	C	C	C
841856	T	T	T	T	T	T	T	T	T	T	T	T	T	T	T	T	T	T	T	T	T	T	T	T	T	T	T	T	T	T	T	C	C	C	T	T	T	T
851935	C	C	C	C	C	C	C	C	C	C	C	C	C	C	C	C	C	C	C	C	C	C	C	C	C	C	C	C	T	T	T	T	T	T	T	T	T	T
852508	T	T	T	T	T	T	T	T	T	T	T	T	T	T	T	T	T	T	T	T	T	T	T	T	T	T	T	T	T	T	T	C	C	C	C	T	T	T
871924	C	C	C	C	C	C	C	C	C	C	C	C	C	C	C	C	C	C	C	C	C	C	C	C	C	C	C	C	T	T	T	C	C	C	C	T	T	T
880862	T	T	T	T	T	T	T	T	T	T	T	T	T	T	T	T	T	T	T	T	T	T	T	T	T	T	T	T	T	T	T	T	T	T	T	C	C	C
892709	T	T	T	T	T	T	T	T	T	T	T	T	T	T	T	T	T	T	T	T	T	T	T	T	T	T	T	T	T	T	T	T	T	T	T	C	C	C
896362	G	G	G	G	G	G	G	G	G	G	G	G	G	G	G	G	G	G	G	G	G	G	G	G	G	G	G	G	G	G	G	G	G	G	G	A	A	A
907912	A	A	A	A	A	A	A	A	A	A	A	A	A	A	A	A	A	A	A	A	A	A	A	A	A	A	A	A	A	A	A	G	G	G	G	A	A	A
909129	C	C	C	C	C	C	C	C	C	C	C	C	C	C	C	C	C	C	C	C	C	C	C	C	C	C	C	C	T	T	T	T	T	T	T	T	T	T
914444	A	A	A	A	A	A	A	A	A	A	A	A	A	A	A	A	A	A	A	A	A	A	A	A	A	A	A	A	A	A	A	A	A	A	A	G	G	G
919758	T	T	T	T	T	T	T	T	T	T	T	T	T	T	T	T	T	T	T	T	T	T	T	T	T	T	T	T	C	C	C	C	C	C	C	C	C	C
921559	A	A	A	A	A	A	A	A	A	A	A	A	A	A	A	A	A	A	A	A	A	A	A	A	A	A	A	A	A	A	A	A	A	A	A	G	G	G
954517	A	A	A	A	A	A	A	A	A	A	A	A	A	A	A	A	A	A	A	A	A	A	A	A	A	A	A	A	A	A	A	G	G	G	G	A	A	A
961838	A	A	A	A	A	A	A	A	A	A	A	A	A	A	A	A	A	A	A	A	A	A	A	A	A	A	A	A	A	A	A	G	G	A	A	A	A	A
964227	T	T	T	T	T	T	T	T	T	T	T	T	T	T	T	T	T	T	T	T	T	T	T	T	T	T	T	T	T	T	T	T	C	T	T	T	T	T
964565	G	G	G	G	G	G	G	G	G	G	G	G	G	G	G	G	G	G	G	G	G	G	G	G	G	G	G	G	A	A	A	A	A	A	A	A	A	A
965904	T	T	T	T	T	T	T	T	T	T	T	T	T	T	T	T	T	T	T	T	T	T	T	T	T	T	T	T	T	T	T	C	C	C	C	T	T	T
974175	C	C	C	C	C	C	C	C	C	C	C	C	C	C	C	C	C	C	C	C	C	C	C	C	C	C	C	C	T	T	T	C	C	C	C	T	T	T
980924	G	G	G	G	G	G	G	G	G	G	G	G	G	G	G	G	G	G	G	G	G	G	G	G	G	G	G	G	G	G	G	G	G	G	G	A	A	A
987631	T	T	T	T	T	T	T	T	T	T	T	T	T	T	T	T	T	T	T	T	T	T	T	T	T	T	T	T	A	A	A	A	A	A	A	A	A	A
993926	C	C	C	C	C	C	C	C	C	C	C	C	C	C	C	C	C	C	C	C	C	C	C	C	C	C	C	C	C	C	C	T	T	T	T	C	C	C
1008065	T	T	T	T	T	T	T	T	T	T	T	T	T	T	T	T	T	T	T	T	T	T	T	T	T	T	T	T	T	T	T	C	C	C	C	T	T	T
1013857	T	T	T	T	T	T	T	T	T	T	T	T	T	T	T	T	T	T	T	T	T	T	T	T	T	T	T	T	C	C	C	C	C	C	C	C	C	C
1031714	T	T	T	T	T	T	T	T	T	T	T	T	T	T	T	T	T	T	T	T	T	T	T	T	T	T	T	T	T	T	T	T	T	T	T	C	C	C
1033484	A	A	A	A	A	A	A	A	A	A	A	A	A	A	A	A	A	A	A	A	A	A	A	A	A	A	A	A	A	A	A	G	G	G	G	A	A	A
1042851	A	A	A	A	A	A	A	A	A	A	A	A	A	A	A	A	A	A	A	A	A	A	A	A	A	A	A	A	A	A	A	A	A	A	A	G	G	G
1053906	T	T	T	T	T	T	T	T	T	T	T	T	T	T	T	T	T	T	T	T	T	T	T	T	T	T	T	T	T	T	T	T	G	T	T	T	T	T
1070221	A	A	A	A	A	A	A	A	A	A	A	A	A	A	A	A	A	A	A	A	A	A	A	A	A	A	A	A	A	A	A	A	A	A	A	G	G	G
1076887	G	G	G	G	G	G	G	G	G	G	G	G	G	G	G	G	G	G	G	G	G	G	G	G	G	G	G	G	A	A	A	A	A	A	A	A	A	A
1079240	G	G	G	G	G	G	G	G	G	G	G	G	G	G	G	G	G	G	G	G	G	G	G	G	G	G	G	G	A	A	A	A	A	A	A	A	A	A
1087900	A	A	A	A	A	A	A	A	A	A	A	A	A	A	A	A	A	A	A	A	A	A	A	A	A	A	A	A	A	A	A	G	G	G	G	A	A	A
1092946	A	A	A	A	A	A	A	A	A	A	A	A	A	A	A	A	A	A	A	A	A	A	A	A	A	A	A	A	G	G	G	G	G	G	G	G	G	G
1100080	A	A	A	A	A	A	A	A	A	A	A	A	A	A	A	A	A	A	A	A	A	A	A	A	A	A	A	A	A	A	A	A	A	A	A	G	G	G
1109033	G	G	G	G	G	G	G	G	G	G	G	G	G	G	G	G	G	G	G	G	G	G	G	G	G	G	G	G	G	G	G	G	G	G	G	A	A	A
1112174	G	G	G	G	G	G	G	G	G	G	G	G	G	G	A	G	A	G	G	A	G	A	G	G	G	G	G	A	A	A	A	G	G	G	G	A	A	A
1112657	G	G	G	G	G	G	G	G	G	G	G	G	G	G	A	G	A	G	G	A	G	A	G	G	G	G	A	A	T	A	A	G	G	G	G	A	A	A
1112807	A	A	A	A	A	A	A	A	A	A	A	A	A	A	A	A	A	A	A	G	A	A	A	A	A	A	A	A	G	G	G	G	G	G	G	G	G	G
1115526	C	C	C	C	C	C	C	C	C	C	C	C	C	C	C	C	C	C	C	C	C	C	C	C	C	C	C	C	C	C	C	C	A	C	C	C	C	C
1132633	A	A	A	A	A	A	A	A	A	A	A	A	A	A	A	A	A	A	A	A	A	A	A	A	A	A	A	A	A	A	A	A	A	A	A	G	G	G
1141686	C	C	C	C	C	C	C	C	C	C	C	C	C	C	C	C	C	C	C	C	C	C	C	C	C	C	C	C	T	T	T	T	T	T	T	T	T	T
1142931	C	C	C	C	C	C	C	C	C	C	C	C	C	C	C	C	C	C	C	C	C	C	C	C	C	C	C	C	C	C	T	T	T	T	C	C	C	C
1148214	G	G	G	G	G	G	G	G	G	G	G	G	G	G	G	G	G	G	G	G	G	G	G	G	G	G	G	G	A	A	A	A	A	A	A	A	A	A
1154452	G	G	G	G	G	G	G	G	G	G	G	G	G	G	G	G	G	G	G	G	G	G	G	G	G	G	G	G	G	G	G	G	G	G	G	A	A	A
1164209	A	A	A	A	A	A	A	A	A	A	A	A	A	A	A	A	A	A	A	A	A	A	A	A	A	A	A	A	A	A	A	G	G	G	G	A	A	A
1178315	G	G	G	G	G	G	G	G	G	G	G	G	G	G	G	G	G	G	G	G	G	G	G	G	G	G	G	G	A	A	A	A	A	A	A	A	A	A
1184140	A	A	A	A	A	A	A	A	A	A	A	A	A	A	A	A	A	A	A	A	A	A	A	A	A	A	A	A	A	A	A	A	A	A	A	G	G	G
1201755	A	A	A	A	A	A	A	A	A	A	A	A	A	A	A	A	A	A	A	A	A	A	A	A	A	A	A	A	A	A	G	G	G	G	G	A	A	A
1212504	A	A	A	A	A	A	A	A	A	A	A	A	A	A	A	A	A	A	A	A	A	A	A	A	A	A	A	A	A	A	A	A	A	A	A	G	G	G
1216708	T	T	T	T	T	T	T	T	T	T	T	T	T	T	T	T	T	T	T	T	T	T	T	T	T	T	T	T	T	T	T	T	T	T	T	C	C	C
1219551	A	A	A	A	A	A	A	A	A	A	A	A	A	A	A	A	A	A	A	A	A	A	A	A	A	A	A	A	G	G	G	G	G	G	G	G	G	G
1225182	G	G	G	G	G	G	G	G	G	G	G	G	G	G	G	G	G	G	G	G	G	G	G	G	G	G	G	G	A	A	A	A	A	A	A	A	A	A
1226455	A	A	A	A	A	A	A	A	A	A	A	A	A	A	A	A	A	A	A	A	A	A	A	A	A	A	A	A	A	A	G	A	A	A	A	G	G	G
1226752	A	A	A	A	A	A	A	A	A	A	A	A	A	A	A	A	A	A	A	A	A	A	A	A	A	A	A	A	A	A	A	G	G	G	G	A	A	A
1112807	A	A	A	A	A	A	A	A	A	A	A	A	A	A	A	A	A	A	A	A	A	A	A	A	A	A	A	A	G	G	G	G	G	G	G	G	G	G
31173	T	T	T	T	T	T	T	T	T	T	T	T	T	T	T	T	T	T	T	T	T	T	T	T	T	T	T	T	C	C	T	T	T	T	T	T	T	T
132255	G	G	G	G	G	G	G	G	G	G	G	G	G	G	G	G	G	G	G	G	G	G	G	G	G	G	G	G	G	G	G	G	G	G	A	G	G	G
132244	G	G	G	G	G	G	G	G	G	G	G	G	G	G	G	G	G	G	G	G	G	G	G	G	G	G	G	G	A	A	G	G	G	G	G	G	G	G
201464	G	G	G	G	G	G	G	G	G	G	G	G	G	G	G	G	G	G	G	G	G	G	G	G	G	G	G	G	G	G	A	G	G	G	G	G	G	G
207995	T	T	T	T	T	T	T	T	T	T	T	T	T	T	T	T	T	T	T	T	T	T	T	T	T	T	T	T	T	T	T	T	T	T	T	C	C	C
265063	T	T	T	T	T	T	T	T	T	T	T	T	T	T	T	T	T	T	T	T	T	T	T	T	T	T	T	T	C	C	C	T	T	T	T	T	T	T
395186	C	C	C	C	C	C	C	C	C	C	C	C	C	C	C	C	C	C	C	C	C	C	C	C	C	C	C	C	T	T	G	C	C	C	C	C	C	C
438539	C	C	C	C	C	C	C	C	C	C	C	C	C	C	C	C	C	C	C	C	C	C	C	C	C	C	C	C	C	G	A	C	C	C	C	C	C	C
1033664	A	A	A	A	A	A	A	A	A	A	A	A	A	A	A	A	A	A	A	A	A	A	A	A	A	A	A	A	A	A	G	A	A	A	A	A	A	A
1112192	C	C	C	C	C	C	C	C	C	C	C	C	C	C	C	C	C	C	C	C	C	C	C	C	C	C	C	C	G	G	C	C	C	C	C	C	C	C
64826	A	A	A	A	A	A	A	A	A	A	A	A	A	A	A	A	A	A	A	A	A	A	A	A	A	A	A	A	G	G	A	A	A	A	A	A	A	A
150155	C	C	C	C	C	C	C	C	C	C	C	C	C	C	C	C	C	C	C	C	C	C	C	C	C	C	C	C	T	T	C	C	C	C	C	C	C	C
161442	G	G	G	G	G	G	G	G	G	G	G	G	G	G	G	G	G	G	G	G	G	G	G	G	G	G	G	G	A	A	G	G	G	G	G	G	G	G
167080	G	G	?	G	G	G	G	G	G	G	G	G	G	G	G	G	G	G	G	G	G	G	G	G	G	G	G	G	G	C	G	G	G	G	G	G	G	G
209307	G	G	G	G	G	G	G	G	G	G	G	G	G	G	G	G	G	G	G	G	G	G	G	G	G	G	G	G	A	A	G	G	G	G	G	G	G	G
214820	A	A	A	A	?	A	A	A	A	A	A	A	A	A	A	?	A	A	A	A	A	A	A	A	A	A	A	A	G	G	A	A	A	A	A	A	A	A
225305	T	T	T	T	T	T	T	T	T	T	T	T	T	T	T	T	T	T	T	T	T	T	T	T	T	T	T	T	C	C	T	T	T	T	T	T	T	T
235323	T	T	T	T	T	T	T	T	T	T	T	T	T	T	T	T	T	T	T	T	T	T	T	T	T	T	T	T	C	C	T	T	T	T	T	T	T	T
363471	G	G	G	G	G	G	G	G	G	G	G	G	G	G	G	G	G	G	G	G	G	G	G	G	G	G	G	G	A	A	G	G	G	G	G	G	G	G
400466	A	A	A	A	A	A	A	A	A	A	A	A	A	A	A	A	A	A	A	A	A	A	A	A	A	A	A	A	G	G	A	A	A	A	A	A	A	A
440777	T	T	T	T	T	T	T	T	T	T	T	T	T	T	T	T	T	T	T	T	T	T	T	T	T	T	T	T	C	C	T	T	T	T	T	T	T	T
480189	C	C	C	C	C	C	C	C	C	C	C	C	C	C	C	C	C	C	C	C	C	C	C	C	C	C	C	C	T	T	C	C	C	C	C	C	C	C
517090	C	C	C	C	C	C	?	C	C	C	C	C	C	C	C	C	C	C	C	C	C	C	C	C	C	C	C	C	T	T	C	C	C	C	C	C	C	C
520130	C	C	C	C	C	?	C	C	C	C	C	C	C	C	C	C	C	C	C	C	C	C	C	C	C	C	C	C	C	G	C	C	C	C	C	C	C	C
564337	C	C	?	C	C	C	C	C	C	C	C	C	C	C	C	C	C	C	C	C	C	C	C	C	C	C	C	C	T	T	C	C	C	C	C	C	C	C
630224	A	A	A	A	A	A	A	A	A	A	A	A	A	A	A	A	A	A	A	A	A	A	A	A	A	A	A	A	G	G	A	A	A	A	A	A	A	A
681670	C	C	C	C	C	C	?	C	C	C	C	C	C	C	C	C	C	C	C	C	C	C	C	C	C	C	C	C	C	G	C	C	C	C	C	C	C	C
683794	A	A	A	A	A	A	A	A	A	A	A	A	A	A	A	A	A	A	A	A	A	A	A	A	A	A	A	A	G	G	A	A	A	A	A	A	A	A
702262	C	C	?	C	C	C	C	C	C	C	C	C	C	C	C	C	C	C	C	C	C	C	C	C	C	C	C	C	T	T	C	C	C	C	C	C	C	C
740771	G	G	G	G	G	G	G	G	G	G	G	G	G	G	G	G	G	G	G	G	G	G	G	G	G	G	G	G	A	A	G	G	G	G	G	G	G	G
759239	A	A	A	A	A	A	A	A	A	A	A	A	A	A	A	?	A	A	A	A	A	A	A	A	A	A	A	A	G	G	A	A	A	A	A	A	A	A
871930	C	C	C	C	C	C	C	C	C	C	C	C	C	C	C	C	C	C	C	C	C	C	C	C	C	C	C	C	C	A	C	C	C	C	C	T	C	C
980990	C	C	C	C	C	C	C	C	C	C	C	C	C	C	C	C	C	C	C	C	C	C	C	C	C	C	C	C	T	T	C	C	C	C	C	C	C	C
1007969	A	A	C	A	A	A	A	A	A	A	A	A	A	A	A	A	A	A	A	A	A	A	A	A	A	A	A	A	G	G	A	A	A	A	A	A	A	A
1031585	C	C	C	C	C	C	C	C	C	C	C	C	C	C	C	C	C	C	C	C	C	C	C	C	C	C	C	C	T	T	C	C	C	C	C	C	C	C
1092964	T	T	T	T	T	T	T	T	T	T	T	T	T	T	T	T	T	T	T	T	T	T	T	T	T	T	T	T	G	G	T	T	T	T	T	T	T	T
1132684	T	T	T	T	T	T	T	T	T	T	T	T	T	T	T	T	T	T	T	T	T	T	T	T	T	T	T	T	G	C	T	T	T	T	T	T	T	T
1132714	T	T	T	T	T	T	T	T	T	T	T	T	T	T	T	T	T	T	T	T	T	T	T	T	T	T	T	T	G	C	T	T	T	T	T	T	T	T
1216747	A	A	A	A	A	A	A	A	A	A	A	A	A	A	A	A	A	A	A	A	A	A	A	A	A	A	A	A	T	T	A	A	A	A	A	A	A	A
1219401	C	C	C	C	C	C	?	C	C	C	C	C	C	C	C	C	C	C	C	C	C	C	C	C	C	C	C	C	G	G	C	C	C	C	C	C	C	C
1225020	C	C	C	C	C	C	?	C	C	C	C	C	C	C	C	C	C	C	C	C	C	C	C	C	C	C	C	C	C	T	C	C	C	C	C	C	C	C
194771	A	A	A	A	A	A	A	A	A	A	A	A	A	A	A	A	A	A	A	A	A	A	A	A	A	A	A	A	A	A	G	A	A	A	A	A	A	A
