# Supplementary material for: Genetic diversity of the obligate intracellular bacterium Chlamydophila pneumoniae by genome-wide analysis of single nucleotide polymorphisms: evidence for highly clonal population structure
Source: BMC Genomics. 2007 Oct 4;8:355. doi: 10.1186/1471-2164-8-355 (PMC2092436; doi:10.1186/1471-2164-8-355)
Supplement: Additional file 5 — Concatenated alignment for phylogenetic reconstruction. This file provides the concatenated alignment of the SNP sequence data which was used for phylogenetic reconstruction. [file 1471-2164-8-355-S5.addi]

    38    232
CWL-029    AATAAATTAT AAACCGCAGA TCCGTTGTCC CATCACTGGT TGTCTTGAGC 
U-1360     AATAAATTAT AAACCGCAGA TCCGTTGTCC CATCACTGGT TGTCTTGAGC 
MUL-2216   AATAAATTAT AAACCGCAGA TCCGTTGTCC CATCACTGGT TGTCTTGAGC 
MUL-2090   AATAAATTAT AAACCGCAGA TCCGTTGTCC CATCACTGGT TGTCTTGAGC 
MUL-250    AATAAATTAT AAACCGCAGA TCCGTTGTCC CATCACTGGT TGTCTTGAGC 
MUL-2076   AATAAATTAT AAACCGCAGA TCCGTTGTCC CATCACTGGT TGTCTTGAGC 
W-5        AATAAATTAT AAACCGCAGA TCCGTTGTCC CATCACTGGT TGTCTTGAGC 
CV-15      AATAAATTAT AAACCGCAGA TCCGTTGTCC CATCACTGGT TGTCTTGAGC 
CV-16      AATAAATTAT AAACCGCAGA TCCGTTGTCC CATCACTGGT TGTCTTGAGC 
CV-17      AATAAATTAT AAACCGCAGA TCCGTTGTCC CATCACTGGT TGTCTTGAGC 
CV-18      AATAAATTAT AAACCGCAGA TCCGTTGTCC CATCACTGGT TGTCTTGAGC 
Wien-2     AATAAATTAT AAACCGCAGA TCCGTTGTCC CATCACTGGT TGTCTTGAGC 
Wien-3     AATAAATTAT AAACCGCAGA TCCGTTGTCC CATCACTGGT TGTCTTGAGC 
PB-1       AATAAATTAT AAACCGCAGA TCCGTTGTCC CATCACTGGT TGTCTTGAGC 
PB-2       AATAAATTAT AAACCGCAGA TCCGTTGTCC CATCACTGGT TGTCTTGAGC 
PB-3       AATAAATTAT AAACCGCAGA TCCGTTGTCC CATCACTGGT TGTCTTGAGC 
AL-1       AATAAATTAT AAACCGCAGA TCCGTTGTCC CATCACTGGT TGTCTTGAGC 
W6         AATAAATTAT AAACCGCAGA TCCGTTGTCC CATCACTGGT TGTCTTGAGC 
U-1271     AATAAATTAT AAACCGCAGA TCCGTTGTCC CATCACTGGT TGTCTTGAGC 
U-1273     AATAAATTAT AAACCGCAGA TCCGTTGTCC CATCACTGGT TGTCTTGAGC 
J138       AGCGGACCAC AGATCAAGGA CCTGCCGTTT TATCACAGGC CACCCTAGAT 
CM1        AGCGGATCAT AAATCAAAGA CCTGCCGTTT TATCACTGGC CACCCTAGAT 
TW183      GATAAGTTGT GAGCTAAACG TTTATCACTC TGCTCTTAAT CGCCCCAAAT 
UZG1       GATAAGTTGT GAGCTAAACG TTTATCACTC TGCTCTTAAT CGCCCCAAAT 
A-03       GATAAGTTGT GAGCTAAACG TTTATCACTC TGCTCTTAAT CGCCCCAAAT 
IOL-207    AATAAATTAT AAACCAAAGG TCTATCGTTC TATCACTAGT CGCCCCAAAT 
DC9        AATAAATTAT AAACCAAAGG TCTATCGTTC TATCACTAGT CGCCCCAAAT 
Koala      AATAAATTAT AAACCAAAGG TCTATCGTTC TATCACTAGT CGCCCCAAAT 
Panola     AATAAATTAT AAACCGCAGA TCCGTCGTCC CATCACTGGT TGTCTTGAAC 
Kajaani-6  AATAAATTAT AAACCGCAGA TCCGTCGTCC CATCACTGGT TGTCTTGAAC 
Kajaani-7  AATAAATTAT AAACCGCAGA TCCGTCGTCC CATCACTGGT TGTCTTGAAC 
Helsinki-1 AATAAATTAT AAACCGCAGA TCCGTCGTCC CATCACTGGT TGTCTTGAAC 
AR-39      AGCGGATCAC AAATCAAGGA CCTGCCGTTT TATCCTTGGC CACTCTAGAT 
YK-41      AGCAGATCAC AAATCGAGGA CCTGCCGTTT TATCACTGGC CACCCTAGAT 
CV-14      AATAAACTAT AAACCGCAGA TCCGTTGTCC CATCACTGGT TGTCTTGAGC 
CWL-011    AATAAATTAT AAACCGCAGA TCCGTTGTCC CATCACTGGT TGTCTTGAGC 
T-45       AATAAATTAT AAACCGCAGA TCCGTTGTCC CATCACTGGT TGTCTTGAGC 
CWL-050    AATAAATTAT AAACCGCAGA TCCGTTGTCC CATCACTGGT TGTCTTGAGC 

           TTGATCGTGG TTTAGCATCG ACTTTTTTAA TGACGTGACA GAAATTACCG 
           TTGATCGTGG TTTAGCATCG ACTTTTTTAA TGACGTGACA GAAATTACCG 
           TTGATCGTGG TTTAGCATCG ACTTTTTTAA TGACGTGACA GAAATTACCG 
           TTGATCGTGG TTTAGCATCG ACTTTTTTAA TGACGTGACA GAAATTACCG 
           TTGATCGTGG TTTAGCATCG ACTTTTTTAA TGACGTGACA GAAATTACCG 
           TTGATCGTGG TTTAGCATCG ACTTTTTTAA TGACGTGACA GAAATTACCG 
           TTGATCGTGG TTTAGCATCG ACTTTTTTAA TGACGTGACA GAAATTACCG 
           TTGATCGTGG TTTAGCATCG ACTTTTTTAA TGACGTGACA GAAATTACCG 
           TTGATCGTGG TTTAGCATCG ACTTTTTTAA TGACGTGACA GAAATTACCG 
           TTGATCGTGG TTTAGCATCG ACTTTTTTAA TGACGTGACA GAAATTACCG 
           TTGATCGTGG TTTAGCATCG ACTTTTTTAA TGACGTGACA GAAATTACCG 
           TTGATCGTGG TTTAGCATCG ACTTTTTTAA TGACGTGACA GAAATTACCG 
           TTGATCGTGG TTTAGCATCG ACTTTTTTAA TGACGTGACA GAAATTACCG 
           TTGATCGTGG TTTAGCATCG ACTTTTTTAA TGACGTGACA GAAATTACCG 
           TTGATCGTGG TTTAGCATCG ACTTTTTTAA TGACGTGACA GAAATTACCG 
           TTGATCGTGG TTTAGCATCG ACTTTTTTAA TGACGTGACA GAAATTACCG 
           TTGATCGTGG TTTAGCATCG ACTTTTTTAA TGACGTGACA GAAATTACCG 
           TTGATCGTGG TTTAGCATCG ACTTTTTTAA TGACGTGACA GAAATTACCG 
           TTGATCGTGG TTTAGCATCG ACTTTTTTAA TGACGTGACA GAAATTACCG 
           TTGATCGTGG TTTAGCATCG ACTTTTTTAA TGACGTGACA GAAATTACCG 
           ATGGCCACTA CTTGAAAATA ATCTCACTGG CGATGCAATA AAAGCTATTA 
           TTGGCCACTA CTTGGCATTA ACCTCTCTAA TGATGCAATA AAAGCTATTA 
           TCAGTTATTA TTTGGCGTTA GCCCCTTCAA TAGTATAGTG AGGGTCGTTG 
           TCAGTTATTA TTTGGCGTTA GCCCCTTCAA TAGTATAGTG AGGGTCGTTG 
           TCAGTTATTA TTTGGCGTTA GCCCCTTCAA TAGTATAGTG AGGGTCGTTG 
           TTGGTCATTA TTTGGCATTA ACCTCTTTAA TGATGTAATA AAAGTTATTG 
           TTGGTCATTA TTTGGCATTA ACCTCTTTAA TGATGTAATA GAAGTTATTG 
           TTGGTCATTA TTTGGCATTA ACCTCTTTAA TGATGTAATA AAAGTTATTG 
           TTGATCGTTG TTTAGCATCG ACTTTTTTAA TGACGTGACA GAAGTTACCG 
           TTGATCGTTG TTTAGCATCG ACTTTTTTAA TGACGTGACA GAAGTTACCG 
           TTGATCGTTG TTTAGCATCG ACTTTTTTAA TGACGTGACA GAAGTTACCG 
           TTGATCGTTG TTTAGCATCG ACTTTTTTAA TGACGTGACA GAAGTTACCG 
           TTGGCCACTA CTTGACATTA ACCTCTCTAA TGATGCAATA AAAGCTATTA 
           TTGGCCACTA CTTGACATTA ACCTCTCTAA TGATGCAATA GAAGCTATTA 
           TTGATCGTGG TTTAGCATCG ACTTTTTTAA TGACGTGACA GAAATTACCG 
           TTGATCGTGG TTTAGCATCG ACTTTTTTAA TGACGTGACA GAAATTACCG 
           TTGATCGTGG TTTAGCATCG ACTTTTTTAA TGACGTGACA GAAATTACCG 
           TTGATCGTGG TTTAGCATCG ACTTTTTTAA TGACGTGACA GAAACTACCG 

           GCAACTAGAT AAAAAGACCT TTCCAGTTAA TCCGACTCTC TTGACATAAA 
           GCAACTAGAT AAAAAGACCT TTCCAGTTAA TCCGACTCTC TTGACATAAA 
           GCAACTAGAT AAAAAGACCT TTCCAGTTAA TCCGACTCTC TTGACATAAA 
           GCAACTAGAT AAAAAGACCT TTCCAGTTAA TCCGACTCTC TTGACATAAA 
           GCAACTAGAT AAAAAGACCT TTCCAGTTAA TCCGACTCTC TTGACATAAA 
           GCAACTAGAT AAAAAGACCT TTCCAGTTAA TCCGACTCTC TTGACATAAA 
           GCAACTAGAT AAAAAGACCT TTCCAGTTAA TCCGACTCTC TTGACATAAA 
           GCAACTAGAT AAAAAGACCT TTCCAGTTAA TCCGACTCTC TTGACATAAA 
           GCAACTAGAT AAAAAGACCT TTCCAGTTAA TCCGACTCTC TTGACATAAA 
           GCAACTAGAT AAAAAGACCT TTCCAGTTAA TCCGACTCTC TTGACATAAA 
           GCAACTAGAT AAAAAGACCT TTCCAGTTAA TCCGACTCTC TTGACATAAA 
           GCAACTAGAT AAAAAGACCT TTCCAGTTAA TCCGACTCTC TTGACATAAA 
           GCAACTAGAT AAAAAGACCT TTCCAGTTAA TCCGACTCTC TTGACATAAA 
           GCAACTAGAT AAAAAGACCT TTCCAGTTAA TCCGACTCTC TTGACATAAA 
           GCAACTAGAT AAAAAGACCT TTCCAGTTAA TCCGACTCTC TTGACATAAA 
           GCAACTAGAT AAAAAGACCT TTCCAGTTAA TCCGACTCTC TTGACATAAA 
           GCAACTAGAT AAAAAGACCT TTCCAGTTAA TCCGACTCTC TTGACATAAA 
           GCAACTAGAT AAAAAGACCT TTCCAGTTAA TCCGACTCTC TTGACATAAA 
           GCAACTAGAT AAAAAGACCT TTCCAGTTAA TCCGACTCTC TTGACATAAA 
           GCAACTAGAT AAAAAGACCT TTCCAGTTAA TCCGACTCTC TTGACATAAA 
           ATGGCTGAAT AAGAAAACTC TCTCGTTTAA CATAGTCTCC TTGGTACAGG 
           GTGGCTGAAT AAGAAAACTC TCTCAGTTAA CCTAATTTCC TTGGTACAGA 
           GTGGTCAAGC GGAGGAGTTT CTTTAGCCGG CCTAACTTTT CCAATGCGAA 
           GTGGTCAAGC GGAGGAGTTT CTTTAGCCGG CCTAACTTTT CCAATGCGAA 
           GTGGTCAAGC GGAGGAGTTT CTTTAGCCGG CCTAACTTTT CCAATGCGAA 
           GTGGCTAAAC AAAAAAACTT CTTTAGTTAA CCTAACTTTT TTGATACAAA 
           GTGGCTAAAT AAAAAAACTT TTTTAGTTAA CCTAACTTTT TTGATACAAA 
           GCGGCTAAAT AAAAAAACTT TTTTAGTTAA CCTAACTTTT TTGATACAAA 
           GCAACTAGAT AAAAAGACCT TTCCAGTTAA TCCGACTCTC TTGACATAAA 
           GCAACTAGAT AAAAAGACCT TTCCAGTTAA TCCGACTCTC TTGACATAAA 
           GCAACTAGAT AAAAAGACCT TTCCAGTTAA TCCGACTCTC TTGACATAAA 
           GCAACTAGAT AAAAAGACCT TTCCAGTTAA TCCGACTCTC TTGACATAAA 
           GTGGCTGAAT AAGAAAACTC TCTCGGTTAA CCTAATCTCC TTGGTACAGA 
           GTGGCTGAAT AAGAAAACTC TCTCGGTTAA CCTAATCTCC TTGGTACAGG 
           GCAACTAGAT AAAAAGACCT TTCCAGTTAA TCCGACTCTC TTGACATAAA 
           GCAACTGGAT AAAAAGACCT TTCCAGTTAA TCCGACTCTC TTGACATAAA 
           GCAACTAGAT AAAAAGACCT TTCCAGTTAA TCCGACTCTC TTGACATAAA 
           GCAACTAGAT AAAAAGACCT TTCCAGTTAA TCCGACTCTC TTGACATAAA 

           TGTCGTCTTT AATAGGAAAG GGACACCGGA GAAATAGAAA TGGGTTCCAC 
           TGTCGTCTTT AATAGGAAAG GGACACCGGA GAAATAGAAA TGGGTTCCAC 
           TGTCGTCTTT AATAGGAAAG GGACACCGGA GAAATAGAAA TGGGTTCCAC 
           TGTCGTCTTT AATAGGAAAG GGACACCGGA GAAATAGAAA TGGGTTCCAC 
           TGTCGTCTTT AATAGGAAAG GGACACCGGA GAAATAGAAA TGGGTTCCAC 
           TGTCGTCTTT AATAGGAAAG GGACACCGGA GAAATAGAAA TGGGTTCCAC 
           TGTCGTCTTT AATAGGAAAG GGACACCGGA GAAATAGAAA TGGGTTCCAC 
           TGTCGTCTTT AATAGGAAAG GGACACCGGA GAAATAGAAA TGGGTTCCAC 
           TGTCGTCTTT AATAGGAAAG GGACACCGGA GAAATAGAAA TGGGTTCCAC 
           TGTCGTCTTT AATAGGAAAG GGACACCGGA GAAATAGAAA TGGGTTCCAC 
           TGTCGTCTTT AATAGGAAAG GGACACCGGA GAAATAGAAA TGGGTTCCAC 
           TGTCGTCTTT AATAGGAAAG GGACACCGGA GAAATAGAAA TGGGTTCCAC 
           TGTCGTCTTT AATAGGAAAG GGACACCGGA GAAATAGAAA TGGGTTCCAC 
           TGTCGTCTTT AATAGGAAAG GGACACCGGA GAAATAGAAA TGGGTTCCAC 
           TGTCGTCTTT AATAGGAAAG GGACACCGGA GAAATAGAAA TGGGTTCCAC 
           TGTCGTCTTT AATAGGAAAG GGACACCGGA GAAATAGAAA TGGGTTCCAC 
           TGTCGTCTTT AATAGGAAAG GGACACCGGA GAAATAGAAA TGGGTTCCAC 
           TGTCGTCTTT AATAGGAAAG AAACACCGGA GAAATAGAAA TGGGTTCCAC 
           TGTCGTCTTT AATAGGAAAG AAACACCGGA GAAATAGAAA TGGGTTCCAC 
           TGTCGTCTTT AATAGGAAAG AAACACCGGA GAAATAGAAA TGGGTTCCAC 
           CACCGATCCT GAGAAAGGAG GGGAATTAGG AAGATGAAGG TGGGTTCCAC 
           TACCGATCCT GATAAAGGAG GGGCATCAGG AAGATGAAGG TAGGTTCCAC 
           TATTAACTCC AGTGAAAGGA AAGCGTCAAA AGAGCGAGAG TGGGCTCCAC 
           TATTAACTCC AGTGAAAGGA AAGCGTCAAA AGAGCGAGAG TGGGCTCCAC 
           TATTAACTCC AGTGAAAGGA AAGCGTCAAA AGAGCGAGAG TGGGCTCCAC 
           TATTGACTCT AATAAAAGAG AAGCATTAGA AAGATGAGAG TGGATCGAGC 
           TATTGACTCT AATAAAAGAG AAGCATCAGA AAAATGAAAG CGAGTCTGAG 
           TATTGACTCT AATAAAAGAG ATGCATCAGA AAAATGAAAG CGAGTCTCAG 
           TGTCGTCTTT AATAGGAAAG GGACACCGGA GAAATAGAAA TGGGTTCCAC 
           TGTCGTCTTT AATAGGAAAG GGACACCGGA GAAATAGAAA TGGGTTCCAC 
           TGTCGTCTTT AATAGGAAAG GGACACCGGA GAAATAGAAA TGGGTTCCAC 
           TGTCGTCTTT AATAGGAAAG GAACACCGGA GAAATAGAAA TGGGTTCCAC 
           TACCGATCCT GATAAAGGAG GGGCATTAGG AAGATGAAGG TGGGTTCCAC 
           TACCGATCCT GATAAAGGAG GGGCATTAGG AAGATGAAGG TGGGTTCCAC 
           TGTCGTCTTT AATAGGAAAG GGACACCGGA GAAATAGAAA TGGGTTCCAC 
           TGTCGTCTTT AATAGGAAAG GGACACCGGA GAAATAGAAA TGGGTTCCAC 
           TGTCGTCTTT AATAGGAAAG AAGCACCGGA GAAATAGAAA TGGGTTCCAC 
           TGTCGTCTTT AATAGGAAAG AAACACCGGA GAAATAGAAA TGGGTTCCAC 

           ACGGGATTGA TCCCCACACG ACCACTTTAC CA
           ACGGGATTGA TCCCCACACG ACCACTTTAC CA
           ACGGGATTGA TCCCCACACG ACCACTTTAC CA
           ACGGGATTGA TCCCCACACG ACCACTTTAC CA
           ACGGGATTGA TCCCCACACG ACCACTTTAC CA
           ACGGGATTGA TCCCCACACG ACCACTTTAC CA
           ACGGGATTGA TCCCCACACG ACCACTTTAC CA
           ACGGGATTGA TCCCCACACG ACCACTTTAC CA
           ACGGGATTGA TCCCCACACG ACCACTTTAC CA
           ACGGGATTGA TCCCCACACG ACCACTTTAC CA
           ACGGGATTGA TCCCCACACG ACCACTTTAC CA
           ACGGGATTGA TCCCCACACG ACCACTTTAC CA
           ACGGGATTGA TCCCCACACG ACCACTTTAC CA
           ACGGGATTGA TCCCCACACG ACCACTTTAC CA
           ACGGGATTGA TCCCCACACG ACCACTTTAC CA
           ACGGGATTGA TCCCCACACG ACCACTTTAC CA
           ACGGGATTGA TCCCCACACG ACCACTTTAC CA
           ACGGGATTGA TCCCCACACG ACCACTTTAC CA
           ACGGGATTGA TCCCCACACG ACCACTTTAC CA
           ACGGGATTGA TCCCCACACG ACCACTTTAC CA
           ACGGGATTGA TCCCCACACG ACCACTTTAC CA
           ACGGGATTGA TCCCCACACG ACCACTTTAC CA
           ACGGGATTGA TCCCCACACG ATCACTTTAC CA
           ACGGGATTGA TCCCCACACG ATCACTTTAC CA
           ACGGGATTGA TCCCCACACG ATCACTTTAC CA
           ACGGGATTGA TCCCCACACG ACCACTTTAC CG
           GTACAGCCAG CTTGTGGGTA GATGTGCCTG TA
           GTAGAGCCAG CTTCTGCGTA GCTGTGGGTG CA
           ACGGGATTGA TCCCCACACG ACCACTTTAC CA
           ACGGGATTGA TCCCCACACG ACCACTTTAC CA
           ACGGGATTGA TCCCCACACG ACCACTTTAC CA
           ACGGGATTGA TCCCCACACG ACCACTTTAC CA
           ACGGGATTGA TCCCCACACG ACCACTTTAC CA
           ACGGGATTGA TCCCCACACG ACCACTTTAC CA
           ACGGGATTGA TCCCCACACG ACCACTTTAC CA
           ACGGGATTGA TCCCCACACG ACCACTTTAC CA
           ACGGGATTGA TCCCCACACG ACCACTTTAC CA
           ACGGGATTGA TCCCCACACG ACCACTTTAC CA
